# Supplementary material for: MobileLAMP: A low-cost, portable incubation device for isothermal nucleic acid amplification
Source: PLoS One. 2026 Apr 16;21(4):e0346874. doi: 10.1371/journal.pone.0346874 (PMC13086327; doi:10.1371/journal.pone.0346874)
Supplement: S1 Data — (XLSX) [file pone.0346874.s005.xlsx]

## Sheet: Tabelle1
	Time (min)	Temp1	Temp2	Temp3	Mean	Std
	0.0166667	65.22	65	65.61	65.2767	0.305438
	0.0333333	65.22	65.02	65.61	65.2833	0.295566
	0.05	65.02	65.02	65.61	65.2167	0.300413
	0.0666667	65.02	65.02	65.61	65.2167	0.300413
	0.0833333	65.22	65.02	65.61	65.2833	0.295566
	0.1	65.22	65.02	65.61	65.2833	0.295566
	0.116667	65.22	64.82	65.61	65.2167	0.395001
	0.133333	65.22	64.82	65.41	65.15	0.295691
	0.15	65.22	64.82	65.61	65.2167	0.395001
	0.166667	65.22	64.82	65.41	65.15	0.295691
	0.183333	65.22	64.82	65.41	65.15	0.295691
	0.2	65.22	64.82	65.41	65.15	0.295691
	0.216667	65.22	64.63	65.41	65.0867	0.391895
	0.233333	65.22	64.63	65.41	65.0867	0.391895
	0.25	65.22	64.63	65.22	65.0233	0.300413
	0.266667	65.22	64.63	65.22	65.0233	0.300413
	0.283333	65.22	64.63	65.22	65.0233	0.300413
	0.3	65.22	64.44	65.22	64.96	0.397157
	0.316667	65.22	64.44	65.22	64.96	0.397157
	0.333333	65.22	64.44	65.22	64.96	0.397157
	0.35	65.22	64.44	65.02	64.8933	0.304947
	0.366667	65.22	64.44	65.02	64.8933	0.304947
	0.383333	65.22	64.44	65.02	64.8933	0.304947
	0.4	65.22	64.25	65.02	64.83	0.401123
	0.416667	65.22	64.44	65.02	64.8933	0.304947
	0.433333	65.22	64.25	64.82	64.7633	0.314012
	0.45	65.22	64.25	64.82	64.7633	0.314012
	0.466667	65.22	64.25	64.82	64.7633	0.314012
	0.483333	65.22	64.25	64.82	64.7633	0.314012
	0.5	65.02	64.44	64.82	64.76	0.204287
	0.516667	65.22	64.25	64.63	64.7	0.242143
	0.533333	65.02	64.25	64.63	64.6333	0.220362
	0.55	65.02	64.25	64.63	64.6333	0.220362
	0.566667	65.02	64.25	64.63	64.6333	0.220362
	0.583333	65.02	64.25	64.63	64.6333	0.220362
	0.6	65.02	64.25	64.63	64.6333	0.220362
	0.616667	65.02	64.25	64.63	64.6333	0.220362
	0.633333	65.02	64.25	64.44	64.57	0.160935
	0.65	64.82	64.25	64.44	64.5033	0.131839
	0.666667	64.82	64.25	64.44	64.5033	0.131839
	0.683333	64.82	64.06	64.44	64.44	0.219393
	0.7	64.82	64.25	64.44	64.5033	0.131839
	0.716667	64.82	64.44	64.44	64.5667	0.073131
	0.733333	64.82	64.25	64.44	64.5033	0.131839
	0.75	64.63	64.25	64.44	64.44	0.109697
	0.766667	64.63	64.25	64.44	64.44	0.109697
	0.783333	64.63	64.25	64.44	64.44	0.109697
	0.8	64.63	64.25	64.44	64.44	0.109697
	0.816667	64.63	64.25	64.44	64.44	0.109697
	0.833333	64.63	64.25	64.44	64.44	0.109697
	0.85	64.44	64.44	64.25	64.3767	0.0967433
	0.866667	64.44	64.25	64.25	64.3133	0.0365655
	0.883333	64.44	64.44	64.25	64.3767	0.0967433
	0.9	64.25	64.63	64.25	64.3767	0.193487
	0.916667	64.44	64.44	64.44	64.44	0
	0.933333	64.25	64.25	64.25	64.25	0
	0.95	64.25	65.41	64.25	64.6367	0.590643
	0.966667	64.25	63.3	64.25	63.9333	0.483716
	0.983333	64.25	64.44	64.25	64.3133	0.0967433
	1	64.25	64.44	64.25	64.3133	0.0967433
	1.01667	64.25	64.44	64.25	64.3133	0.0967433
	1.03333	64.25	64.44	64.25	64.3133	0.0967433
	1.05	64.25	64.44	64.25	64.3133	0.0967433
	1.06667	64.06	64.44	64.06	64.1867	0.193487
	1.08333	64.06	64.44	64.25	64.25	0.109697
	1.1	64.06	64.63	64.25	64.3133	0.203588
	1.11667	64.06	64.63	64.25	64.3133	0.203588
	1.13333	64.06	64.63	64.25	64.3133	0.203588
	1.15	64.06	64.63	64.25	64.3133	0.203588
	1.16667	64.06	64.63	64.25	64.3133	0.203588
	1.18333	64.06	64.63	64.25	64.3133	0.203588
	1.2	64.06	64.63	64.25	64.3133	0.203588
	1.21667	64.06	64.63	64.25	64.3133	0.203588
	1.23333	64.06	64.63	64.25	64.3133	0.203588
	1.25	64.06	64.82	64.25	64.3767	0.299302
	1.26667	64.06	64.63	64.44	64.3767	0.131839
	1.28333	64.06	64.63	64.25	64.3133	0.203588
	1.3	64.06	64.82	64.44	64.44	0.219393
	1.31667	64.06	65.02	64.44	64.5067	0.317373
	1.33333	64.06	64.25	64.44	64.25	0.109697
	1.35	64.25	64.82	64.44	64.5033	0.203588
	1.36667	64.25	64.82	64.44	64.5033	0.203588
	1.38333	64.25	65.02	64.44	64.57	0.304357
	1.4	64.25	65.02	64.44	64.57	0.304357
	1.41667	64.25	65.02	64.44	64.57	0.304357
	1.43333	64.25	65.02	64.63	64.6333	0.224211
	1.45	64.06	65.02	64.63	64.57	0.244336
	1.46667	64.25	65.02	64.63	64.6333	0.224211
	1.48333	64.25	65.02	64.63	64.6333	0.224211
	1.5	64.25	65.22	64.63	64.7	0.322335
	1.51667	64.25	65.22	64.63	64.7	0.322335
	1.53333	64.25	65.22	64.63	64.7	0.322335
	1.55	64.25	65.22	64.63	64.7	0.322335
	1.56667	64.25	65.22	64.82	64.7633	0.248916
	1.58333	64.25	65.22	64.82	64.7633	0.248916
	1.6	64.06	65.22	65.02	64.7667	0.227189
	1.61667	64.25	65.41	65.02	64.8933	0.269286
	1.63333	64.25	65.41	65.02	64.8933	0.269286
	1.65	64.25	65.41	65.02	64.8933	0.269286
	1.66667	64.25	65.22	65.02	64.83	0.195021
	1.68333	64.25	65.41	65.02	64.8933	0.269286
	1.7	64.25	65.22	65.02	64.83	0.195021
	1.71667	64.44	65.41	65.02	64.9567	0.2455
	1.73333	64.44	65.41	65.02	64.9567	0.2455
	1.75	64.44	65.22	65.02	64.8933	0.1647
	1.76667	64.44	65.41	65.02	64.9567	0.2455
	1.78333	64.44	65.41	65.22	65.0233	0.193343
	1.8	64.44	65.41	65.22	65.0233	0.193343
	1.81667	64.44	65.41	65.22	65.0233	0.193343
	1.83333	64.63	65.41	65.41	65.15	0.150111
	1.85	64.63	65.22	65.41	65.0867	0.162492
	1.86667	64.63	65.41	65.41	65.15	0.150111
	1.88333	64.63	65.22	65.41	65.0867	0.162492
	1.9	64.63	65.22	65.41	65.0867	0.162492
	1.91667	64.82	65.22	65.41	65.15	0.134536
	1.93333	64.82	65.22	65.41	65.15	0.134536
	1.95	64.82	65.22	65.41	65.15	0.134536
	1.96667	64.63	65.22	65.41	65.0867	0.162492
	1.98333	64.82	65.22	65.41	65.15	0.134536
	2	64.82	65.22	65.61	65.2167	0.226135
	2.01667	64.82	65.22	65.61	65.2167	0.226135
	2.03333	64.82	65.22	65.61	65.2167	0.226135
	2.05	64.82	65.02	65.61	65.15	0.31
	2.06667	64.82	65.02	65.61	65.15	0.31
	2.08333	64.82	65.02	65.61	65.15	0.31
	2.1	65.02	65.02	65.61	65.2167	0.300413
	2.11667	64.82	65.02	65.41	65.0833	0.209293
	2.13333	64.82	65.02	65.41	65.0833	0.209293
	2.15	65.02	65.02	65.61	65.2167	0.300413
	2.16667	65.02	64.82	65.41	65.0833	0.295566
	2.18333	65.02	64.82	65.61	65.15	0.396779
	2.2	65.02	64.82	65.41	65.0833	0.295566
	2.21667	65.02	64.82	65.41	65.0833	0.295566
	2.23333	65.02	64.06	65.41	64.83	0.677225
	2.25	65.02	64.82	65.41	65.0833	0.295566
	2.26667	65.02	64.63	65.41	65.02	0.39
	2.28333	65.02	64.63	65.41	65.02	0.39
	2.3	65.02	64.82	65.41	65.0833	0.295566
	2.31667	65.02	64.63	65.41	65.02	0.39
	2.33333	65.02	64.63	65.41	65.02	0.39
	2.35	65.22	64.63	65.41	65.0867	0.391895
	2.36667	65.22	64.63	65.22	65.0233	0.300413
	2.38333	65.22	64.63	65.22	65.0233	0.300413
	2.4	65.22	64.63	65.22	65.0233	0.300413
	2.41667	65.22	64.44	65.22	64.96	0.397157
	2.43333	65.22	64.44	65.22	64.96	0.397157
	2.45	65.22	64.63	65.22	65.0233	0.300413
	2.46667	65.22	64.44	65.22	64.96	0.397157
	2.48333	65.22	64.44	65.02	64.8933	0.304947
	2.5	65.22	64.44	65.02	64.8933	0.304947
	2.51667	65.22	64.44	65.02	64.8933	0.304947
	2.53333	65.22	64.44	65.02	64.8933	0.304947
	2.55	65.22	64.44	65.02	64.8933	0.304947
	2.56667	65.41	64.44	64.82	64.89	0.242143
	2.58333	65.41	64.44	64.82	64.89	0.242143
	2.6	65.22	64.44	64.82	64.8267	0.221343
	2.61667	65.22	64.63	64.82	64.89	0.134536
	2.63333	65.22	64.25	64.82	64.7633	0.314012
	2.65	65.22	64.44	64.63	64.7633	0.162492
	2.66667	65.22	64.44	64.63	64.7633	0.162492
	2.68333	65.22	64.44	64.63	64.7633	0.162492
	2.7	65.22	64.44	64.44	64.7	0.150111
	2.71667	65.22	64.44	64.63	64.7633	0.162492
	2.73333	65.22	64.44	64.44	64.7	0.150111
	2.75	65.22	64.25	64.44	64.6367	0.193343
	2.76667	65.22	64.44	64.44	64.7	0.150111
	2.78333	65.22	64.44	64.44	64.7	0.150111
	2.8	65.22	64.44	64.25	64.6367	0.193343
	2.81667	65.22	64.25	64.44	64.6367	0.193343
	2.83333	65.22	64.44	64.25	64.6367	0.193343
	2.85	65.22	64.44	64.25	64.6367	0.193343
	2.86667	65.22	64.44	64.25	64.6367	0.193343
	2.88333	65.22	64.63	64.25	64.7	0.242143
	2.9	65.02	64.63	64.25	64.6333	0.220362
	2.91667	65.02	64.82	64.06	64.6333	0.396055
	2.93333	65.02	64.63	64.25	64.6333	0.220362
	2.95	64.82	64.82	64.25	64.63	0.29023
	2.96667	65.02	64.63	64.06	64.57	0.313209
	2.98333	65.02	64.63	64.25	64.6333	0.220362
	3	64.82	64.63	64.06	64.5033	0.299302
	3.01667	64.82	64.63	64.25	64.5667	0.203588
	3.03333	64.82	64.63	64.06	64.5033	0.299302
	3.05	64.82	64.63	64.06	64.5033	0.299302
	3.06667	64.82	64.63	64.25	64.5667	0.203588
	3.08333	64.63	64.63	64.25	64.5033	0.193487
	3.1	64.63	64.63	64.06	64.44	0.29023
	3.11667	64.63	64.82	64.25	64.5667	0.285586
	3.13333	64.63	64.82	64.25	64.5667	0.285586
	3.15	64.44	64.82	64.06	64.44	0.38
	3.16667	64.44	64.82	64.25	64.5033	0.285586
	3.18333	64.44	64.82	64.25	64.5033	0.285586
	3.2	64.44	64.82	64.25	64.5033	0.285586
	3.21667	64.25	64.82	64.25	64.44	0.29023
	3.23333	64.25	65.02	64.25	64.5067	0.392065
	3.25	64.25	65.02	64.25	64.5067	0.392065
	3.26667	64.25	64.82	64.25	64.44	0.29023
	3.28333	64.25	65.02	64.25	64.5067	0.392065
	3.3	64.25	65.02	64.25	64.5067	0.392065
	3.31667	64.06	65.02	64.25	64.4433	0.400588
	3.33333	64.25	65.02	64.44	64.57	0.304357
	3.35	64.25	65.02	64.25	64.5067	0.392065
	3.36667	64.25	65.02	64.44	64.57	0.304357
	3.38333	64.25	65.22	64.44	64.6367	0.405659
	3.4	64.25	65.02	64.44	64.57	0.304357
	3.41667	64.25	65.22	64.44	64.6367	0.405659
	3.43333	64.25	65.22	64.44	64.6367	0.405659
	3.45	64.25	65.22	64.44	64.6367	0.405659
	3.46667	64.44	65.22	64.44	64.7	0.397157
	3.48333	64.44	65.22	64.44	64.7	0.397157
	3.5	64.44	65.22	64.44	64.7	0.397157
	3.51667	64.44	65.22	64.63	64.7633	0.309414
	3.53333	64.44	65.22	64.63	64.7633	0.309414
	3.55	64.44	65.22	64.63	64.7633	0.309414
	3.56667	64.44	65.41	64.63	64.8267	0.405659
	3.58333	64.44	65.41	64.63	64.8267	0.405659
	3.6	64.44	65.41	64.82	64.89	0.322335
	3.61667	64.44	65.41	64.63	64.8267	0.405659
	3.63333	64.44	65.41	64.63	64.8267	0.405659
	3.65	64.44	65.22	64.82	64.8267	0.22904
	3.66667	64.63	65.41	64.82	64.9533	0.309414
	3.68333	64.63	65.22	64.82	64.89	0.21362
	3.7	64.63	65.22	64.82	64.89	0.21362
	3.71667	64.63	65.22	64.82	64.89	0.21362
	3.73333	64.63	65.41	65.02	65.02	0.225167
	3.75	64.63	65.22	64.82	64.89	0.21362
	3.76667	64.63	65.41	65.02	65.02	0.225167
	3.78333	64.63	65.41	65.02	65.02	0.225167
	3.8	64.63	65.41	65.02	65.02	0.225167
	3.81667	64.63	65.41	65.02	65.02	0.225167
	3.83333	64.63	65.22	65.02	64.9567	0.13745
	3.85	64.63	65.22	65.02	64.9567	0.13745
	3.86667	64.63	65.22	65.02	64.9567	0.13745
	3.88333	64.63	65.22	65.22	65.0233	0.113546
	3.9	64.63	65.22	65.22	65.0233	0.113546
	3.91667	64.63	65.22	65.22	65.0233	0.113546
	3.93333	64.44	65.22	65.22	64.96	0.150111
	3.95	64.44	65.22	65.41	65.0233	0.193343
	3.96667	64.44	65.22	65.41	65.0233	0.193343
	3.98333	64.44	65.02	65.41	64.9567	0.2455
	4	64.44	65.02	65.41	64.9567	0.2455
	4.01667	64.44	65.02	65.41	64.9567	0.2455
	4.03333	64.44	65.02	65.41	65.215	0.195
	4.05	64.25	65.02	65.41	64.8933	0.269286
	4.06667	64.25	65.02	65.41	64.8933	0.269286
	4.08333	64.25	64.82	65.61	64.8933	0.43648
	4.1	64.25	64.82	65.61	64.8933	0.43648
	4.11667	64.25	64.82	65.61	64.8933	0.43648
	4.13333	64.25	64.82	65.61	64.8933	0.43648
	4.15	64.25	64.82	65.61	64.8933	0.43648
	4.16667	64.25	64.63	65.61	64.83	0.517816
	4.18333	64.25	64.82	65.61	64.8933	0.43648
	4.2	64.25	64.63	65.81	64.8967	0.618828
	4.21667	64.25	64.63	65.81	64.8967	0.618828
	4.23333	64.25	64.63	65.81	64.8967	0.618828
	4.25	64.25	64.44	65.81	64.8333	0.705395
	4.26667	64.44	64.63	65.81	64.96	0.608797
	4.28333	64.25	64.63	65.81	64.8967	0.618828
	4.3	64.25	64.44	66.01	64.9	0.807114
	4.31667	64.44	64.44	66.01	64.9633	0.799405
	4.33333	64.44	64.44	66.01	64.9633	0.799405
	4.35	64.44	64.44	66.01	64.9633	0.799405
	4.36667	64.44	64.63	66.01	65.0267	0.71048
	4.38333	64.44	64.25	66.01	64.9	0.889963
	4.4	64.44	64.25	66.01	64.9	0.889963
	4.41667	64.44	64.63	66.01	65.0267	0.71048
	4.43333	64.44	64.25	66.01	64.9	0.889963
	4.45	64.44	64.25	66.01	64.9	0.889963
	4.46667	64.44	64.06	66.01	64.8367	0.981701
	4.48333	64.44	64.25	66.01	64.9	0.889963
	4.5	64.44	64.06	66.01	64.8367	0.981701
	4.51667	64.44	63.68	66.21	64.7767	1.26873
	4.53333	64.44	64.25	66.01	64.9	0.889963
	4.55	64.44	64.06	66.01	64.8367	0.981701
	4.56667	64.25	64.25	66.01	64.8367	0.896148
	4.58333	64.25	64.06	66.01	64.7733	0.986635
	4.6	64.25	64.06	66.01	64.7733	0.986635
	4.61667	64.25	64.06	65.81	64.7067	0.884875
	4.63333	64.06	64.06	66.01	64.71	0.992891
	4.65	64.06	64.06	65.81	64.6433	0.891056
	4.66667	64.06	64.06	65.81	64.6433	0.891056
	4.68333	64.06	64.06	65.81	64.6433	0.891056
	4.7	64.06	64.06	65.61	64.5767	0.789221
	4.71667	64.06	64.44	65.61	64.7033	0.613771
	4.73333	64.06	64.06	65.61	64.5767	0.789221
	4.75	64.06	64.06	65.61	64.5767	0.789221
	4.76667	64.06	64.06	65.61	64.5767	0.789221
	4.78333	64.06	64.06	65.61	64.5767	0.789221
	4.8	64.06	64.06	65.61	64.5767	0.789221
	4.81667	64.06	64.06	65.61	64.5767	0.789221
	4.83333	64.06	64.06	65.41	64.51	0.687386
	4.85	64.06	64.25	65.41	64.5733	0.598631
	4.86667	64.06	64.06	65.41	64.51	0.687386
	4.88333	64.06	64.06	65.22	64.4467	0.590643
	4.9	64.06	64.06	65.22	64.4467	0.590643
	4.91667	64.06	64.06	65.02	64.38	0.488808
	4.93333	64.06	64.06	65.02	64.38	0.488808
	4.95	64.06	64.25	65.02	64.4433	0.400588
	4.96667	64.06	64.25	65.02	64.4433	0.400588
	4.98333	64.25	64.25	65.02	64.5067	0.392065
	5	64.25	64.25	64.82	64.44	0.29023
	5.01667	64.25	64.25	64.82	64.44	0.29023
	5.03333	64.25	64.25	64.82	64.44	0.29023
	5.05	64.25	64.06	64.63	64.3133	0.285586
	5.06667	64.25	64.25	64.63	64.3767	0.193487
	5.08333	64.25	64.25	64.63	64.3767	0.193487
	5.1	64.25	64.25	64.63	64.3767	0.193487
	5.11667	64.25	64.44	64.44	64.3767	0.0365655
	5.13333	64.25	64.25	64.44	64.3133	0.0967433
	5.15	64.25	64.82	64.25	64.44	0.29023
	5.16667	64.25	64.44	64.25	64.3133	0.0967433
	5.18333	64.25	64.44	64.44	64.3767	0.0365655
	5.2	64.06	64.44	64.44	64.3133	0.073131
	5.21667	64.25	64.63	64.44	64.44	0.109697
	5.23333	64.06	64.44	64.44	64.3133	0.073131
	5.25	64.06	64.44	64.25	64.25	0.109697
	5.26667	64.06	64.44	64.25	64.25	0.109697
	5.28333	64.06	64.63	64.25	64.3133	0.203588
	5.3	64.06	64.63	64.25	64.3133	0.203588
	5.31667	64.06	64.63	64.25	64.3133	0.203588
	5.33333	64.06	64.63	64.25	64.3133	0.203588
	5.35	64.06	64.44	64.06	64.1867	0.193487
	5.36667	64.06	64.25	64.06	64.1233	0.0967433
	5.38333	64.06 64.63	64.63	64.06	64.345	0.285
	5.4	64.63	64.82	64.06	64.5033	0.381755
	5.41667	64.44	64.82	64.06	64.44	0.38
	5.43333	64.63	65.02	64.06	64.57	0.480312
	5.45	64.44	64.44	64.06	64.3133	0.193487
	5.46667	64.44	64.82	64.06	64.44	0.38
	5.48333	64.44	64.82	64.06	64.44	0.38
	5.5	64.44	64.82	64.06	64.44	0.38
	5.51667	64.44	65.02	64.06	64.5067	0.480386
	5.53333	64.44	64.82	64.06	64.44	0.38
	5.55	64.44	65.02	64.06	64.5067	0.480386
	5.56667	64.44	65.02	64.06	64.5067	0.480386
	5.58333	64.25	65.02	64.06	64.4433	0.483234
	5.6	64.25	65.02	64.06	64.4433	0.483234
	5.61667	64.25	65.02	64.06	64.4433	0.483234
	5.63333	64.25	65.02	64.06	64.4433	0.483234
	5.65	64.25	65.02	64.06	64.4433	0.483234
	5.66667	64.06	65.02	64.06	64.38	0.488808
	5.68333	64.06	65.02	64.06	64.38	0.488808
	5.7	64.06	65.02	64.06	64.38	0.488808
	5.71667	64.06 64.44	65.02	64.06	64.54	0.48
	5.73333	64.44	65.22	64.06	64.5733	0.581276
	5.75	64.44	65.22	64.06	64.5733	0.581276
	5.76667	64.44	65.22	64.06	64.5733	0.581276
	5.78333	64.44	65.22	64.25	64.6367	0.488312
	5.8	64.44	65.02	64.25	64.57	0.386825
	5.81667	64.44	65.22	64.25	64.6367	0.488312
	5.83333	64.44	65.22	64.06	64.5733	0.581276
	5.85	64.44	65.22	64.25	64.6367	0.488312
	5.86667	64.44	65.22	64.25	64.6367	0.488312
	5.88333	64.44	65.02	64.25	64.57	0.386825
	5.9	64.44	65.02	64.25	64.57	0.386825
	5.91667	64.44	65.02	64.25	64.57	0.386825
	5.93333	64.44	65.02	64.25	64.57	0.386825
	5.95	64.44	65.02	64.44	64.6333	0.295322
	5.96667	64.25	65.02	64.44	64.57	0.304357
	5.98333	64.25	65.02	64.44	64.57	0.304357
	6	64.25	65.02	64.44	64.57	0.304357
	6.01667	64.25	65.02	64.44	64.57	0.304357
	6.03333	64.25	65.02	64.44	64.57	0.304357
	6.05	64.25	65.02	64.44	64.57	0.304357
	6.06667	64.25	65.02	64.44	64.57	0.304357
	6.08333	64.25	65.02	64.44	64.57	0.304357
	6.1	64.25	64.82	64.44	64.5033	0.203588
	6.11667	64.25	64.82	64.44	64.5033	0.203588
	6.13333	64.25	64.82	64.63	64.5667	0.131839
	6.15	64.25	64.82	64.63	64.5667	0.131839
	6.16667	64.25	64.82	64.63	64.5667	0.131839
	6.18333	64.25	64.82	64.63	64.5667	0.131839
	6.2	64.25	64.63	64.63	64.5033	0.073131
	6.21667	64.25	64.63	64.63	64.5033	0.073131
	6.23333	64.44	64.63	64.63	64.5667	0.0365655
	6.25	64.25	64.63	64.82	64.5667	0.131839
	6.26667	64.25	64.63	64.82	64.5667	0.131839
	6.28333	64.25	64.63	64.82	64.5667	0.131839
	6.3	64.25	64.44	64.63	64.44	0.109697
	6.31667	64.25	64.44	64.82	64.5033	0.203588
	6.33333	64.25	64.44	64.82	64.5033	0.203588
	6.35	64.25	64.44	64.82	64.5033	0.203588
	6.36667	64.25	64.25	64.82	64.44	0.29023
	6.38333	64.25	64.44	64.82	64.5033	0.203588
	6.4	64.25	64.25	65.02	64.5067	0.392065
	6.41667	64.25	64.25	65.02	64.5067	0.392065
	6.43333	64.25	64.25	65.02	64.5067	0.392065
	6.45	64.25	64.25	65.02	64.5067	0.392065
	6.46667	64.25	64.06	65.02	64.4433	0.483234
	6.48333	64.25	64.06	65.02	64.4433	0.483234
	6.5	64.25	64.06	65.02	64.4433	0.483234
	6.51667	64.25	64.06	65.02	64.4433	0.483234
	6.53333	64.25	64.06	65.02	64.4433	0.483234
	6.55	64.44	64.06	65.02	64.5067	0.480386
	6.56667	64.25	63.68	65.22	64.3833	0.770961
	6.58333	64.25	64.06	65.22	64.51	0.584836
	6.6	64.44	64.06	65.02	64.5067	0.480386
	6.61667	64.44	65.41	65.22	65.0233	0.193343
	6.63333	64.44	64.06	65.22	64.5733	0.581276
	6.65	64.63	63.87	65.22	64.5733	0.675198
	6.66667	64.63	64.06	65.02	64.57	0.480312
	6.68333	64.63	63.87	65.02	64.5067	0.576101
	6.7	64.44	64.06	65.02	64.5067	0.480386
	6.71667	64.63	63.87	65.22	64.5733	0.675198
	6.73333	64.63	64.06	65.22	64.6367	0.580003
	6.75	64.44	63.87	65.22	64.51	0.675302
	6.76667	64.63	64.06	65.22	64.6367	0.580003
	6.78333	64.63	63.87	65.02	64.5067	0.576101
	6.8	64.63	63.87	65.02	64.5067	0.576101
	6.81667	64.63	63.87	65.02	64.5067	0.576101
	6.83333	64.63	63.87	65.02	64.5067	0.576101
	6.85	64.63	63.87	65.02	64.5067	0.576101
	6.86667	64.63	64.06	65.02	64.57	0.480312
	6.88333	64.63	64.06	65.02	64.57	0.480312
	6.9	64.63	64.63	65.02	64.76	0.198578
	6.91667	64.63	64.25	65.02	64.6333	0.385001
	6.93333	64.82	64.06	64.82	64.5667	0.386973
	6.95	64.63	64.06	64.82	64.5033	0.381755
	6.96667	64.63	64.06	64.82	64.5033	0.381755
	6.98333	64.82	64.06	64.82	64.5667	0.386973
	7	64.63	64.06	64.82	64.5033	0.381755
	7.01667	64.63	64.06	64.82	64.5033	0.381755
	7.03333	64.63	64.06	64.82	64.5033	0.381755
	7.05	64.63	64.25	64.63	64.5033	0.193487
	7.06667	64.63	64.06	64.63	64.44	0.29023
	7.08333	64.63	64.06	64.63	64.44	0.29023
	7.1	64.63	64.06	64.63	64.44	0.29023
	7.11667	64.44	64.25	64.44	64.3767	0.0967433
	7.13333	64.44	64.06	64.44	64.3133	0.193487
	7.15	64.44	64.06	64.44	64.3133	0.193487
	7.16667	64.25	64.25	64.44	64.3133	0.0967433
	7.18333	64.25	64.06	64.44	64.25	0.19
	7.2	64.44	64.25	64.44	64.3767	0.0967433
	7.21667	64.44	64.44	64.25	64.3767	0.0967433
	7.23333	64.44	64.25	64.25	64.3133	0.0365655
	7.25	64.63	64.25	64.25	64.3767	0.073131
	7.26667	64.44	64.25	64.25	64.3133	0.0365655
	7.28333	64.63	64.25	64.25	64.3767	0.073131
	7.3	64.63	64.25	64.25	64.3767	0.073131
	7.31667	64.82	64.44	64.25	64.5033	0.131839
	7.33333	64.63	64.25	64.25	64.3767	0.073131
	7.35	64.82	64.06	64.25	64.3767	0.159385
	7.36667	64.82	64.25	64.25	64.44	0.109697
	7.38333	64.82	64.63	64.25	64.5667	0.203588
	7.4	65.02	64.63	64.25	64.6333	0.220362
	7.41667	65.02	64.63	64.25	64.6333	0.220362
	7.43333	65.02	64.63	64.25	64.6333	0.220362
	7.45	65.02	64.63	64.06	64.57	0.313209
	7.46667	65.02	64.63	64.06	64.57	0.313209
	7.48333	65.22	64.63	64.06	64.6367	0.331031
	7.5	65.22	64.82	64.06	64.7	0.408575
	7.51667	65.22	64.82	64.06	64.7	0.408575
	7.53333	65.22	64.82	64.25	64.7633	0.314012
	7.55	65.22	64.82	64.25	64.7633	0.314012
	7.56667	65.22	64.82	64.06	64.7	0.408575
	7.58333	65.22	64.82	64.25	64.7633	0.314012
	7.6	65.22	64.82	64.25	64.7633	0.314012
	7.61667	65.22	64.82	64.25	64.7633	0.314012
	7.63333	65.22	64.82	64.25	64.7633	0.314012
	7.65	65.22	64.82	64.25	64.7633	0.314012
	7.66667	65.22	64.82	64.25	64.7633	0.314012
	7.68333	65.22	64.82	64.25	64.7633	0.314012
	7.7	65.22	64.82	64.25	64.7633	0.314012
	7.71667	65.22	64.82	64.25	64.7633	0.314012
	7.73333	65.22	64.82	64.25	64.7633	0.314012
	7.75	65.22	64.82	64.25	64.7633	0.314012
	7.76667	65.22	64.82	64.25	64.7633	0.314012
	7.78333	65.22	64.82	64.44	64.8267	0.221343
	7.8	65.22	64.82	64.25	64.7633	0.314012
	7.81667	65.41	64.82	64.44	64.89	0.242143
	7.83333	65.41	64.82	64.44	64.89	0.242143
	7.85	65.41	64.82	64.44	64.89	0.242143
	7.86667	65.41	64.82	64.44	64.89	0.242143
	7.88333	65.41	64.82	64.44	64.89	0.242143
	7.9	65.41	64.82	64.44	64.89	0.242143
	7.91667	65.41	64.63	64.44	64.8267	0.193343
	7.93333	65.41	64.63	64.63	64.89	0.150111
	7.95	65.41	64.63	64.63	64.89	0.150111
	7.96667	65.41	64.63	64.63	64.89	0.150111
	7.98333	65.41	64.63	64.63	64.89	0.150111
	8	65.41	64.44	64.63	64.8267	0.193343
	8.01667	65.61	64.63	64.63	64.9567	0.188601
	8.03333	65.61	64.63	64.63	64.9567	0.188601
	8.05	65.61	64.63	64.63	64.9567	0.188601
	8.06667	65.61	64.44	64.82	64.9567	0.267713
	8.08333	65.61	64.44	64.82	64.9567	0.267713
	8.1	65.61	64.44	64.82	64.9567	0.267713
	8.11667	65.61	64.44	64.82	64.9567	0.267713
	8.13333	65.61	64.25	64.82	64.8933	0.352173
	8.15	65.61	64.44	64.82	64.9567	0.267713
	8.16667	65.61	64.25	65.02	64.96	0.428291
	8.18333	65.61	64.25	65.02	64.96	0.428291
	8.2	65.61	64.25	65.02	64.96	0.428291
	8.21667	65.61	64.06	65.02	64.8967	0.522306
	8.23333	65.41	64.06	65.02	64.83	0.508363
	8.25	65.61	64.25	65.02	64.96	0.428291
	8.26667	65.41	64.44	65.22	65.0233	0.405659
	8.28333	65.41	64.06	65.22	64.8967	0.598631
	8.3	65.41	64.06 64.25	65.22	65.315	0.0671751
	8.31667	65.41	64.25	65.22	64.96	0.502096
	8.33333	65.41	64.25	65.22	64.96	0.502096
	8.35	65.41	64.25	65.22	64.96	0.502096
	8.36667	65.41	64.25	65.22	64.96	0.502096
	8.38333	65.41	64.44	65.22	65.0233	0.405659
	8.4	65.41	64.25	65.22	64.96	0.502096
	8.41667	65.41	64.44	65.22	65.0233	0.405659
	8.43333	65.41	64.44	65.41	65.0867	0.4939
	8.45	65.41	64.06	65.41	64.96	0.687386
	8.46667	65.22	64.44	65.41	65.0233	0.488312
	8.48333	65.41	64.44	65.41	65.0867	0.4939
	8.5	65.22	64.63	65.41	65.0867	0.391895
	8.51667	65.22	63.87	65.22	64.77	0.687386
	8.53333	65.22	64.63	65.41	65.0867	0.391895
	8.55	65.22	64.44	65.41	65.0233	0.488312
	8.56667	65.22	64.63	65.41	65.0867	0.391895
	8.58333	65.22	64.06	65.41	64.8967	0.681423
	8.6	65.02	64.63	65.41	65.02	0.39
	8.61667	65.02	64.63	65.41	65.02	0.39
	8.63333	65.02	64.63	65.22	64.9567	0.295566
	8.65	65.02	64.82	65.41	65.0833	0.295566
	8.66667	65.02	64.82	65.22	65.02	0.2
	8.68333	65.02	64.82	65.22	65.02	0.2
	8.7	64.82	64.82	65.22	64.9533	0.20367
	8.71667	64.82	64.82	65.22	64.9533	0.20367
	8.73333	64.82	65.02	65.22	65.02	0.11547
	8.75	64.82	64.82	65.22	64.9533	0.20367
	8.76667	64.82	65.02	65.22	65.02	0.11547
	8.78333	64.63	65.02	65.02	64.89	0.0750555
	8.8	64.63	65.02	65.02	64.89	0.0750555
	8.81667	64.63	65.02	65.02	64.89	0.0750555
	8.83333	64.63	65.02	65.02	64.89	0.0750555
	8.85	64.44	65.02	65.02	64.8267	0.111621
	8.86667	64.44	65.02	64.82	64.76	0.136137
	8.88333	64.44	65.02	64.82	64.76	0.136137
	8.9	64.44	65.02	64.82	64.76	0.136137
	8.91667	64.25	65.02	64.82	64.6967	0.163175
	8.93333	64.25	65.02	64.82	64.6967	0.163175
	8.95	64.25	65.02	64.82	64.6967	0.163175
	8.96667	64.06	65.02	64.63	64.57	0.244336
	8.98333	64.25	65.02	64.63	64.6333	0.224211
	9	64.25	65.02	64.63	64.6333	0.224211
	9.01667	64.06	65.02	64.63	64.57	0.244336
	9.03333	64.06	65.02	64.63	64.57	0.244336
	9.05	64.25	65.02	64.44	64.57	0.304357
	9.06667	64.25	65.02	64.44	64.57	0.304357
	9.08333	64.25	65.02	64.44	64.57	0.304357
	9.1	64.25	65.02	64.44	64.57	0.304357
	9.11667	64.25	64.82	64.44	64.5033	0.203588
	9.13333	64.06	65.02	64.25	64.4433	0.400588
	9.15	64.06	65.02	64.25	64.4433	0.400588
	9.16667	64.06	64.82	64.25	64.3767	0.299302
	9.18333	64.06	64.82	64.25	64.3767	0.299302
	9.2	64.06	64.82	64.25	64.3767	0.299302
	9.21667	64.06	64.82	64.25	64.3767	0.299302
	9.23333	64.06	64.82	64.25	64.3767	0.299302
	9.25	64.06	64.82	64.25	64.3767	0.299302
	9.26667	64.25	64.63	64.06	64.3133	0.285586
	9.28333	64.25	64.63	64.06	64.3133	0.285586
	9.3	64.25	64.63	64.06	64.3133	0.285586
	9.31667	64.25	64.63	64.06	64.3133	0.285586
	9.33333	64.44	64.63	64.06	64.3767	0.285586
	9.35	64.44	64.63	64.06	64.3767	0.285586
	9.36667	64.44	64.63	64.06	64.3767	0.285586
	9.38333	64.44	64.44	64.06	64.3133	0.193487
	9.4	64.63	64.44	64.06	64.3767	0.203588
	9.41667	64.63	64.44	64.06	64.3767	0.203588
	9.43333	64.44	64.44	64.06	64.3133	0.193487
	9.45	64.44	64.63	64.06	64.3767	0.285586
	9.46667	64.44	64.44	64.06	64.3133	0.193487
	9.48333	64.44	64.25	64.06	64.25	0.109697
	9.5	64.44	64.25	64.06	64.25	0.109697
	9.51667	64.44	64.25	64.06	64.25	0.109697
	9.53333	64.44	64.25	64.06	64.25	0.109697
	9.55	64.25	64.25	64.06	64.1867	0.0967433
	9.56667	64.44	64.06	64.06	64.1867	0.073131
	9.58333	64.25	64.25	64.06	64.1867	0.0967433
	9.6	64.25	64.06	64.06	64.1233	0.0365655
	9.61667	64.25	64.06	64.06	64.1233	0.0365655
	9.63333	64.25	64.06	64.06	64.1233	0.0365655
	9.65	64.25	64.06	64.25	64.1867	0.0967433
	9.66667	64.25	64.06	64.25	64.1867	0.0967433
	9.68333	64.06	64.25	64.25	64.1867	0.0365655
	9.7	64.25	64.44	64.06	64.25	0.19
	9.71667	64.06	64.06	64.25	64.1233	0.0967433
	9.73333	64.06	64.06	64.25	64.1233	0.0967433
	9.75	64.06	64.06	64.25	64.1233	0.0967433
	9.76667	64.06	63.68	64.25	63.9967	0.285586
	9.78333	64.25	64.06	64.25	64.1867	0.0967433
	9.8	64.25	63.87	64.25	64.1233	0.193487
	9.81667	64.25	64.06	64.25	64.1867	0.0967433
	9.83333	64.25	64.06	64.44	64.25	0.19
	9.85	64.25	64.06	64.44	64.25	0.19
	9.86667	64.25	64.06	64.25	64.1867	0.0967433
	9.88333	64.44	64.06	64.44	64.3133	0.193487
	9.9	64.25	63.87	64.44	64.1867	0.285586
	9.91667	64.25	64.06	64.44	64.25	0.19
	9.93333	64.44	64.06	64.44	64.3133	0.193487
	9.95	64.44	64.06	64.44	64.3133	0.193487
	9.96667	64.44	64.06	64.63	64.3767	0.285586
	9.98333	64.44	64.06	64.63	64.3767	0.285586
	10	64.44	64.06	64.63	64.3767	0.285586
	10.0167	64.44	64.06	64.63	64.3767	0.285586
	10.0333	64.44	64.06	64.63	64.3767	0.285586
	10.05	64.44	64.06	64.63	64.3767	0.285586
	10.0667	64.44	64.06	64.63	64.3767	0.285586
	10.0833	64.44	64.06	64.82	64.44	0.38
	10.1	64.25	64.06	64.82	64.3767	0.381755
	10.1167	64.44	64.25	64.82	64.5033	0.285586
	10.1333	64.44	64.06	64.82	64.44	0.38
	10.15	64.25	64.25	64.82	64.44	0.29023
	10.1667	64.25	64.06	64.82	64.3767	0.381755
	10.1833	64.25	64.25	65.02	64.5067	0.392065
	10.2	64.25	64.25	65.02	64.5067	0.392065
	10.2167	64.25	64.25	65.02	64.5067	0.392065
	10.2333	64.06	64.25	65.02	64.4433	0.400588
	10.25	64.25	64.25	65.02	64.5067	0.392065
	10.2667	64.06	64.06	65.22	64.4467	0.590643
	10.2833	64.06	64.25	65.02	64.4433	0.400588
	10.3	64.06	64.44	65.22	64.5733	0.417204
	10.3167	64.06	64.44	65.22	64.5733	0.417204
	10.3333	64.06	64.44	65.22	64.5733	0.417204
	10.35	64.25	64.44	65.22	64.6367	0.405659
	10.3667	64.25	64.44	65.22	64.6367	0.405659
	10.3833	64.25	64.44	65.22	64.6367	0.405659
	10.4	64.25	64.44	65.41	64.7	0.502096
	10.4167	64.25	64.63	65.41	64.7633	0.417204
	10.4333	64.44	64.44	65.41	64.7633	0.4939
	10.45	64.44	64.44	65.41	64.7633	0.4939
	10.4667	64.63	64.63	65.41	64.89	0.397157
	10.4833	64.63	64.63	65.41	64.89	0.397157
	10.5	64.63	64.63	65.41	64.89	0.397157
	10.5167	64.63	64.63	65.41	64.89	0.397157
	10.5333	64.63	64.63	65.41	64.89	0.397157
	10.55	64.63	64.63	65.41	64.89	0.397157
	10.5667	64.63	64.82	65.41	64.9533	0.309414
	10.5833	64.63	64.82	65.41	64.9533	0.309414
	10.6	64.63	64.63	65.41	64.89	0.397157
	10.6167	64.82	64.82	65.41	65.0167	0.300413
	10.6333	64.82	64.82	65.41	65.0167	0.300413
	10.65	64.82	64.63	65.41	64.9533	0.391895
	10.6667	64.82	64.63	65.41	64.9533	0.391895
	10.6833	64.82	65.02	65.41	65.0833	0.209293
	10.7	64.63	65.02	65.41	65.02	0.225167
	10.7167	64.63	65.02	65.41	65.02	0.225167
	10.7333	64.63	65.02	65.22	64.9567	0.13745
	10.75	64.63	65.02	65.41	65.02	0.225167
	10.7667	64.63	65.02	65.41	65.02	0.225167
	10.7833	64.63	65.02	65.22	64.9567	0.13745
	10.8	64.44	65.02	65.22	64.8933	0.1647
	10.8167	64.44	65.22	65.22	64.96	0.150111
	10.8333	64.63	65.22	65.22	65.0233	0.113546
	10.85	64.44	65.22	65.22	64.96	0.150111
	10.8667	64.44	65.22	65.22	64.96	0.150111
	10.8833	64.44	65.22	65.22	64.96	0.150111
	10.9	64.25	65.22	65.22	64.8967	0.186677
	10.9167	64.25	65.22	65.02	64.83	0.195021
	10.9333	64.25	65.22	65.02	64.83	0.195021
	10.95	64.06	65.22	65.02	64.7667	0.227189
	10.9667	64.06	65.22	65.02	65.12	0.1
	10.9833	64.25	65.22	65.02	64.83	0.195021
	11	64.25	65.22	64.82	64.7633	0.248916
	11.0167	64.06	65.22	64.82	64.7	0.272274
	11.0333	64.06	65.22	64.82	64.7	0.272274
	11.05	64.25	65.22	64.82	64.7633	0.248916
	11.0667	64.25	65.22	64.63	64.7	0.322335
	11.0833	64.25	65.22	64.63	64.7	0.322335
	11.1	64.25	65.22	64.63	64.7	0.322335
	11.1167	64.06	65.22	64.63	64.6367	0.338729
	11.1333	64.25	65.02	64.63	64.6333	0.224211
	11.15	64.06	65.22	64.44	64.5733	0.417204
	11.1667	64.25	65.02	64.44	64.57	0.304357
	11.1833	64.06	65.02	64.44	64.5067	0.317373
	11.2	64.06	65.22	64.44	64.5733	0.417204
	11.2167	64.06	65.02	64.44	64.5067	0.317373
	11.2333	64.06	65.02	64.25	64.4433	0.400588
	11.25	64.06	65.02	64.25	64.4433	0.400588
	11.2667	64.06	65.02	64.25	64.4433	0.400588
	11.2833	64.06	65.02	64.25	64.4433	0.400588
	11.3	64.25	65.02	64.25	64.5067	0.392065
	11.3167	64.06	65.02	64.06	64.38	0.488808
	11.3333	64.25	65.02	64.25	64.5067	0.392065
	11.35	64.25	64.82	64.06	64.3767	0.381755
	11.3667	64.25	64.82	64.06	64.3767	0.381755
	11.3833	64.25	64.82	64.06	64.3767	0.381755
	11.4	64.25	64.82	64.06	64.3767	0.381755
	11.4167	64.44	64.82	64.06	64.44	0.38
	11.4333	64.25	64.82	64.06	64.3767	0.381755
	11.45	64.25	64.63	64.06	64.3133	0.285586
	11.4667	64.25	64.82	64.06	64.3767	0.381755
	11.4833	64.25	64.63	64.06	64.3133	0.285586
	11.5	64.44	64.63	63.87	64.3133	0.381755
	11.5167	64.25	64.44	64.06	64.25	0.19
	11.5333	64.25	64.63	64.06	64.3133	0.285586
	11.55	64.25	64.44	64.06	64.25	0.19
	11.5667	64.25	64.44	64.06	64.25	0.19
	11.5833	64.25	64.25	64.06	64.1867	0.0967433
	11.6	64.25	64.44	64.06	64.25	0.19
	11.6167	64.25	64.25	64.06	64.1867	0.0967433
	11.6333	64.25	64.25	64.06	64.1867	0.0967433
	11.65	64.25	64.25	64.06	64.1867	0.0967433
	11.6667	64.25	64.25	63.87	64.1233	0.193487
	11.6833	64.25	64.25	64.06	64.1867	0.0967433
	11.7	64.25	64.25	64.06	64.1867	0.0967433
	11.7167	64.06	64.06	64.06	64.06	0
	11.7333	64.25	64.06	64.06	64.1233	0.0365655
	11.75	64.25	64.06	64.06	64.1233	0.0365655
	11.7667	64.06	64.06	64.06	64.06	0
	11.7833	64.06	64.06	64.06	64.06	0
	11.8	64.06	64.06	64.06	64.06	0
	11.8167	64.06	64.06	64.06	64.06	0
	11.8333	64.06	63.87	64.25	64.06	0.19
	11.85	64.25	64.06	64.06	64.1233	0.0365655
	11.8667	64.25	64.06	64.25	64.1867	0.0967433
	11.8833	64.25	63.87	64.25	64.1233	0.193487
	11.9	64.25	63.87	64.25	64.1233	0.193487
	11.9167	64.25	63.87	64.25	64.1233	0.193487
	11.9333	64.25	64.06	64.25	64.1867	0.0967433
	11.95	64.25	63.87	64.25	64.1233	0.193487
	11.9667	64.25	63.87	64.25	64.1233	0.193487
	11.9833	64.44	63.87	64.25	64.1867	0.203588
	12	64.44	63.87	64.25	64.1867	0.203588
	12.0167	64.44	63.87	64.44	64.25	0.29023
	12.0333	64.44	63.87	64.44	64.25	0.29023
	12.05	64.44	63.87	64.44	64.25	0.29023
	12.0667	64.44	63.87	64.44	64.25	0.29023
	12.0833	64.63	63.87	64.44	64.3133	0.299302
	12.1	64.63	63.87	64.63	64.3767	0.386973
	12.1167	64.63	63.87	64.63	64.3767	0.386973
	12.1333	64.63	63.87	64.63	64.3767	0.386973
	12.15	64.63	63.87	64.63	64.3767	0.386973
	12.1667	64.63	64.06	64.63	64.44	0.29023
	12.1833	64.82	64.06	64.63	64.5033	0.299302
	12.2	64.82	64.06	64.63	64.5033	0.299302
	12.2167	64.82	64.06	64.63	64.5033	0.299302
	12.2333	64.82	64.06	64.82	64.5667	0.386973
	12.25	64.82	64.06	64.82	64.5667	0.386973
	12.2667	64.82	64.06	64.82	64.5667	0.386973
	12.2833	64.82	64.06	64.82	64.5667	0.386973
	12.3	64.82	64.06	64.82	64.5667	0.386973
	12.3167	64.82	64.06	64.82	64.5667	0.386973
	12.3333	64.82	64.06	64.82	64.5667	0.386973
	12.35	64.82	64.06	65.02	64.6333	0.483015
	12.3667	65.02	63.87	65.02	64.6367	0.585551
	12.3833	65.02	64.06	65.02	64.7	0.488808
	12.4	65.02	64.06	65.02	64.7	0.488808
	12.4167	65.02	65.61	65.02	65.2167	0.300413
	12.4333	65.02	64.25	65.02	64.7633	0.392065
	12.45	65.02	64.25	65.22	64.83	0.488092
	12.4667	64.82	64.06	65.22	64.7	0.581034
	12.4833	65.02	64.25	65.22	64.83	0.488092
	12.5	65.02	64.25	65.22	64.83	0.488092
	12.5167	65.02	64.25	65.22	64.83	0.488092
	12.5333	64.82	64.25	65.22	64.7633	0.485276
	12.55	64.82	64.44	65.41	64.89	0.485421
	12.5667	64.82	64.25	65.41	64.8267	0.580003
	12.5833	64.82	64.44	65.41	64.89	0.485421
	12.6	64.82	64.44	65.41	64.89	0.485421
	12.6167	64.82	64.44	65.41	64.89	0.485421
	12.6333	64.82	64.44	65.41	64.89	0.485421
	12.65	64.82	64.44	65.41	64.89	0.485421
	12.6667	64.82	64.63	65.41	64.9533	0.391895
	12.6833	64.63	64.63	65.41	64.89	0.397157
	12.7	64.82	64.63	65.41	64.9533	0.391895
	12.7167	64.63	64.63	65.41	64.89	0.397157
	12.7333	64.63	64.63	65.41	64.89	0.397157
	12.75	64.63	64.63	65.41	64.89	0.397157
	12.7667	64.63	64.82	65.41	64.9533	0.309414
	12.7833	64.63	64.63	65.41	64.89	0.397157
	12.8	64.63	64.82	65.41	64.9533	0.309414
	12.8167	64.63	64.82	65.41	64.9533	0.309414
	12.8333	64.44	64.82	65.41	64.89	0.322335
	12.85	64.44	64.82	65.41	64.89	0.322335
	12.8667	64.44	64.82	65.41	64.89	0.322335
	12.8833	64.44	64.82	65.41	64.89	0.322335
	12.9	64.44	65.02	65.41	64.9567	0.2455
	12.9167	64.44	65.02	65.41	64.9567	0.2455
	12.9333	64.44	65.02	65.41	64.9567	0.2455
	12.95	64.25	65.02	65.22	64.83	0.195021
	12.9667	64.25	65.02	65.22	64.83	0.195021
	12.9833	64.25	65.02	65.22	64.83	0.195021
	13	64.25	65.02	65.22	64.83	0.195021
	13.0167	64.25	65.02	65.22	64.83	0.195021
	13.0333	64.25	65.02	65.22	64.83	0.195021
	13.05	64.25	65.02	65.22	64.83	0.195021
	13.0667	64.06	65.02	65.02	64.7	0.184752
	13.0833	64.06	65.02	65.02	64.7	0.184752
	13.1	64.06	65.02	65.02	64.7	0.184752
	13.1167	64.06	65.02	65.02	64.7	0.184752
	13.1333	64.06	65.02	65.02	64.7	0.184752
	13.15	64.06	65.02	65.02	64.7	0.184752
	13.1667	64.06	65.02	64.82	64.6333	0.193372
	13.1833	64.06	65.02	64.82	64.6333	0.193372
	13.2	64.06	65.02	64.82	64.6333	0.193372
	13.2167	64.06	65.02	64.82	64.6333	0.193372
	13.2333	64.06	65.02	64.82	64.6333	0.193372
	13.25	64.06	65.02	64.82	64.6333	0.193372
	13.2667	64.06	65.02	64.63	64.57	0.244336
	13.2833	64.06	64.82	64.63	64.5033	0.159385
	13.3	64.06	64.82	64.63	64.5033	0.159385
	13.3167	64.06	64.82	64.44	64.44	0.219393
	13.3333	64.06	64.82	64.44	64.44	0.219393
	13.35	64.06	64.82	64.44	64.44	0.219393
	13.3667	64.06	64.82	64.44	64.44	0.219393
	13.3833	64.06	64.82	64.25	64.3767	0.299302
	13.4	64.06	64.82	64.25	64.3767	0.299302
	13.4167	64.06	64.82	64.25	64.3767	0.299302
	13.4333	64.06	64.82	64.25	64.3767	0.299302
	13.45	64.06	64.63	64.25	64.3133	0.203588
	13.4667	64.06	64.63	64.25	64.3133	0.203588
	13.4833	64.06	64.63	64.25	64.3133	0.203588
	13.5	64.06	64.63	64.25	64.3133	0.203588
	13.5167	64.06	64.63	64.25	64.3133	0.203588
	13.5333	64.06	64.44	64.25	64.25	0.109697
	13.55	64.25	64.63	64.25	64.3767	0.193487
	13.5667	64.25	64.44	64.06	64.25	0.19
	13.5833	64.25	64.44	64.06	64.25	0.19
	13.6	64.25	64.44	64.06	64.25	0.19
	13.6167	64.25	64.44	64.06	64.25	0.19
	13.6333	64.25	64.25	64.06	64.1867	0.0967433
	13.65	64.25	64.06	64.06	64.1233	0.0365655
	13.6667	64.25	64.25	64.06	64.1867	0.0967433
	13.6833	64.25	64.25	64.06	64.1867	0.0967433
	13.7	64.25	64.25	64.06	64.1867	0.0967433
	13.7167	64.44	64.25	64.06	64.25	0.109697
	13.7333	64.44	64.25	64.06	64.25	0.109697
	13.75	64.44	64.06	64.06	64.1867	0.073131
	13.7667	64.44	64.06	64.06	64.1867	0.073131
	13.7833	64.44	64.06	64.06	64.1867	0.073131
	13.8	64.44	64.25	64.06	64.25	0.109697
	13.8167	64.44	64.06	64.06	64.1867	0.073131
	13.8333	64.44	64.06	64.06	64.1867	0.073131
	13.85	64.63	64.06	64.25	64.3133	0.131839
	13.8667	64.63	64.06	64.25	64.3133	0.131839
	13.8833	64.63	64.06	64.06	64.25	0.109697
	13.9	64.63	64.06	64.25	64.3133	0.131839
	13.9167	64.63	64.06	64.25	64.3133	0.131839
	13.9333	64.63	64.06	64.25	64.3133	0.131839
	13.95	64.63	64.06	64.25	64.3133	0.131839
	13.9667	64.63	64.06	64.25	64.3133	0.131839
	13.9833	64.82	63.87	64.25	64.3133	0.239776
	14	64.63	64.06	64.25	64.3133	0.131839
	14.0167	64.82	64.06	64.25	64.3767	0.159385
	14.0333	64.82	64.06	64.25	64.3767	0.159385
	14.05	64.82	64.06	64.25	64.3767	0.159385
	14.0667	64.82	64.06	64.25	64.3767	0.159385
	14.0833	64.82	64.44	64.44	64.5667	0.073131
	14.1	65.02	64.06	64.44	64.5067	0.240955
	14.1167	65.02	64.06	64.44	64.5067	0.240955
	14.1333	65.02	64.06	64.44	64.5067	0.240955
	14.15	65.02	64.06	64.44	64.5067	0.240955
	14.1667	65.02	64.06	64.44	64.5067	0.240955
	14.1833	65.02	64.06	64.44	64.5067	0.240955
	14.2	65.02	64.06	64.63	64.57	0.313209
	14.2167	65.22	64.06	64.63	64.6367	0.331031
	14.2333	65.02	64.06	64.63	64.57	0.313209
	14.25	65.22	64.06	64.63	64.6367	0.331031
	14.2667	65.22	64.06	64.63	64.6367	0.331031
	14.2833	65.22	64.06	64.63	64.6367	0.331031
	14.3	65.22	64.25	64.63	64.7	0.242143
	14.3167	65.22	64.06	64.82	64.7	0.408575
	14.3333	65.41	64.25	64.82	64.8267	0.331031
	14.35	65.22	64.06	64.82	64.7	0.408575
	14.3667	65.41	64.25	64.82	64.8267	0.331031
	14.3833	65.41	64.25	64.82	64.8267	0.331031
	14.4	65.41	64.25	64.82	64.8267	0.331031
	14.4167	65.41	64.25	65.02	64.8933	0.412881
	14.4333	65.41	64.25	65.02	64.8933	0.412881
	14.45	65.41	64.44	65.02	64.9567	0.31816
	14.4667	65.41	64.44	65.02	64.9567	0.31816
	14.4833	65.41	64.44	65.02	64.9567	0.31816
	14.5	65.41	64.44	65.02	64.9567	0.31816
	14.5167	65.41	64.44	65.22	65.0233	0.405659
	14.5333	65.41	64.44	65.22	65.0233	0.405659
	14.55	65.41	64.44	65.22	65.0233	0.405659
	14.5667	65.41	64.44	65.22	65.0233	0.405659
	14.5833	65.41	64.44	65.22	65.0233	0.405659
	14.6	65.41	64.63	65.22	65.0867	0.309414
	14.6167	65.41	64.82	65.22	65.15	0.21362
	14.6333	65.41	64.44	65.22	65.0233	0.405659
	14.65	65.41	64.63	65.22	65.0867	0.309414
	14.6667	65.41	64.63	65.41	65.15	0.397157
	14.6833	65.41	64.63	65.41	65.15	0.397157
	14.7	65.41	64.63	65.41	65.15	0.397157
	14.7167	65.41	64.63	65.41	65.15	0.397157
	14.7333	65.41	64.63	65.41	65.15	0.397157
	14.75	65.22	64.82	65.41	65.15	0.295691
	14.7667	65.22	64.82	65.41	65.15	0.295691
	14.7833	65.22	64.82	65.41	65.15	0.295691
	14.8	65.22	64.82	65.41	65.15	0.295691
	14.8167	65.22	64.82	65.41	65.15	0.295691
	14.8333	65.02	64.82	65.41	65.0833	0.295566
	14.85	65.22	65.02	65.41	65.2167	0.195002
	14.8667	65.02	65.02	65.41	65.15	0.198578
	14.8833	65.02	65.02	65.41	65.15	0.198578
	14.9	65.02	64.82	65.41	65.0833	0.295566
	14.9167	65.02	65.02	65.41	65.15	0.198578
	14.9333	65.02	65.02	65.41	65.15	0.198578
	14.95	65.02	65.02	65.41	65.15	0.198578
	14.9667	64.82	65.02	65.41	65.0833	0.209293
	14.9833	64.82	65.02	65.41	65.0833	0.209293
	15	64.82	65.02	65.22	65.02	0.11547
	15.0167	64.82	65.02	65.22	65.02	0.11547
	15.0333	64.82	65.02	65.22	65.02	0.11547
	15.05	64.82	65.02	65.22	65.02	0.11547
	15.0667	64.82	65.02	65.22	65.02	0.11547
	15.0833	64.63	65.02	65.22	64.9567	0.13745
	15.1	64.63	65.02	65.22	64.9567	0.13745
	15.1167	64.63	65.02	65.22	64.9567	0.13745
	15.1333	64.63	65.02	65.02	64.89	0.0750555
	15.15	64.63	65.02	65.22	64.9567	0.13745
	15.1667	64.63	65.02	65.02	64.89	0.0750555
	15.1833	64.44	65.02	65.02	64.8267	0.111621
	15.2	64.44	65.02	65.02	64.8267	0.111621
	15.2167	64.44	65.02	65.02	64.8267	0.111621
	15.2333	64.44	65.02	65.02	64.8267	0.111621
	15.25	64.44	65.02	65.02	64.8267	0.111621
	15.2667	64.44	65.02	64.82	64.76	0.136137
	15.2833	64.25	65.02	64.82	64.6967	0.163175
	15.3	64.25	64.82	64.82	64.63	0.109697
	15.3167	64.25	64.82	64.82	64.63	0.109697
	15.3333	64.25	64.82	64.63	64.5667	0.131839
	15.35	64.25	64.82	64.63	64.5667	0.131839
	15.3667	64.25	64.82	64.63	64.5667	0.131839
	15.3833	64.25	64.82	64.63	64.5667	0.131839
	15.4	64.25	64.82	64.44	64.5033	0.203588
	15.4167	64.25	64.82	64.44	64.5033	0.203588
	15.4333	64.25	64.63	64.44	64.44	0.109697
	15.45	64.25	64.63	64.44	64.44	0.109697
	15.4667	64.25	64.63	64.44	64.44	0.109697
	15.4833	64.25	64.63	64.44	64.44	0.109697
	15.5	64.25	64.63	64.25	64.3767	0.193487
	15.5167	64.25	64.63	64.25	64.3767	0.193487
	15.5333	64.25	64.44	64.25	64.3133	0.0967433
	15.55	64.25	64.44	64.25	64.3133	0.0967433
	15.5667	64.25	64.44	64.25	64.3133	0.0967433
	15.5833	64.25	64.44	64.06	64.25	0.19
	15.6	64.25	64.63	64.06	64.3133	0.285586
	15.6167	64.25	64.44	64.06	64.25	0.19
	15.6333	64.25	64.25	64.25	64.25	0
	15.65	64.25	64.25	64.06	64.1867	0.0967433
	15.6667	64.25	64.25	64.06	64.1867	0.0967433
	15.6833	64.25	64.25	64.06	64.1867	0.0967433
	15.7	64.25	64.25	64.06	64.1867	0.0967433
	15.7167	64.25	64.25	64.06	64.1867	0.0967433
	15.7333	64.25	64.06	64.06	64.1233	0.0365655
	15.75	64.44	64.25	64.06	64.25	0.109697
	15.7667	64.44	64.06	64.06	64.1867	0.073131
	15.7833	64.63	64.06	64.06	64.25	0.109697
	15.8	64.63	64.06	64.06	64.25	0.109697
	15.8167	64.63	64.06	64.06	64.25	0.109697
	15.8333	64.63	64.06	64.06	64.25	0.109697
	15.85	64.63	64.06	64.06	64.25	0.109697
	15.8667	64.44	64.06	64.06	64.1867	0.073131
	15.8833	64.63	63.87	64.06	64.1867	0.159385
	15.9	64.63	63.87	64.06	64.1867	0.159385
	15.9167	64.63	63.87	64.06	64.1867	0.159385
	15.9333	64.63	63.87	64.06	64.1867	0.159385
	15.95	64.63	63.87	64.06	64.1867	0.159385
	15.9667	64.63	64.06	64.06	64.25	0.109697
	15.9833	64.63	63.87	64.06	64.1867	0.159385
	16	64.63	63.87	64.06	64.1867	0.159385
	16.0167	64.82	63.87	64.06	64.25	0.19
	16.0333	64.82	63.87	64.25	64.3133	0.239776
	16.05	64.82	63.87	64.25	64.3133	0.239776
	16.0667	64.82	64.06	64.25	64.3767	0.159385
	16.0833	64.82	63.87	64.25	64.3133	0.239776
	16.1	64.82	63.87	64.25	64.3133	0.239776
	16.1167	64.82	64.06	64.25	64.3767	0.159385
	16.1333	64.82	64.06	64.25	64.3767	0.159385
	16.15	65.02	63.87	64.25	64.38	0.265016
	16.1667	64.82	64.06	64.25	64.3767	0.159385
	16.1833	65.02	64.06	64.25	64.4433	0.191669
	16.2	65.02	64.06	64.25	64.4433	0.191669
	16.2167	65.02	63.87	64.44	64.4433	0.330056
	16.2333	65.02	64.06	64.44	64.5067	0.240955
	16.25	65.22	64.06	64.44	64.5733	0.266361
	16.2667	65.02	64.06	64.44	64.5067	0.240955
	16.2833	65.22	64.06	64.44	64.5733	0.266361
	16.3	65.22	64.25	64.63	64.7	0.242143
	16.3167	65.22	64.06	64.44	64.5733	0.266361
	16.3333	65.22	64.06	64.63	64.6367	0.331031
	16.35	65.22	64.06	64.63	64.6367	0.331031
	16.3667	65.22	64.06	64.63	64.6367	0.331031
	16.3833	65.22	64.06	64.63	64.6367	0.331031
	16.4	65.41	64.06	64.63	64.7	0.351046
	16.4167	65.41	64.25	64.63	64.7633	0.266361
	16.4333	65.41	64.25	64.82	64.8267	0.331031
	16.45	65.41	64.25	64.63	64.7633	0.266361
	16.4667	65.41	64.25	64.82	64.8267	0.331031
	16.4833	65.41	64.25	64.82	64.8267	0.331031
	16.5	65.41	64.25	64.82	64.8267	0.331031
	16.5167	65.41	64.25	64.82	64.8267	0.331031
	16.5333	65.41	64.25	64.82	64.8267	0.331031
	16.55	65.61	64.44	65.02	65.0233	0.33583
	16.5667	65.41	64.44	65.02	64.9567	0.31816
	16.5833	65.61	64.25	65.02	64.96	0.428291
	16.6	65.61	64.44	65.02	65.0233	0.33583
	16.6167	65.61	64.06	65.02	64.8967	0.522306
	16.6333	65.61	64.44	65.02	65.0233	0.33583
	16.65	65.61	64.44	65.02	65.0233	0.33583
	16.6667	65.61	64.63	65.02	65.0867	0.246674
	16.6833	65.61	64.44	65.02	65.0233	0.33583
	16.7	65.61	64.63	65.22	65.1533	0.323116
	16.7167	65.61	64.63	65.22	65.1533	0.323116
	16.7333	65.61	64.63	65.22	65.1533	0.323116
	16.75	65.61	64.63	65.22	65.1533	0.323116
	16.7667	65.61	64.63	65.22	65.1533	0.323116
	16.7833	65.61	64.63	65.41	65.2167	0.406193
	16.8	65.61	64.63	65.41	65.2167	0.406193
	16.8167	65.61	64.63	65.22	65.1533	0.323116
	16.8333	65.41	64.82	65.22	65.15	0.21362
	16.85	65.41	64.82	65.41	65.2133	0.300413
	16.8667	65.61	64.82	65.41	65.28	0.31
	16.8833	65.41	64.82	65.41	65.2133	0.300413
	16.9	65.41	64.82	65.41	65.2133	0.300413
	16.9167	65.41	64.82	65.41	65.2133	0.300413
	16.9333	65.41	64.82	65.41	65.2133	0.300413
	16.95	65.41	64.82	65.41	65.2133	0.300413
	16.9667	65.41	64.82	65.41	65.2133	0.300413
	16.9833	65.22	65.02	65.41	65.2167	0.195002
	17	65.22	65.02	65.41	65.2167	0.195002
	17.0167	65.22	65.02	65.41	65.2167	0.195002
	17.0333	65.22	65.02	65.41	65.2167	0.195002
	17.05	65.22	65.02	65.41	65.2167	0.195002
	17.0667	65.22	64.82	65.41	65.15	0.295691
	17.0833	65.22	65.02	65.22	65.1533	0.101835
	17.1	65.02	64.82	65.41	65.0833	0.295566
	17.1167	65.02	65.02	65.41	65.15	0.198578
	17.1333	65.02	64.82	65.41	65.0833	0.295566
	17.15	65.02	65.02	65.22	65.0867	0.101835
	17.1667	64.82	64.82	65.22	64.9533	0.20367
	17.1833	65.02	65.02	65.22	65.0867	0.101835
	17.2	64.82	65.02	65.22	65.02	0.11547
	17.2167	64.82	64.82	65.22	64.9533	0.20367
	17.2333	64.82	64.82	65.02	64.8867	0.101835
	17.25	64.63	65.22	65.02	64.9567	0.13745
	17.2667	64.63	64.82	65.02	64.8233	0.11452
	17.2833	64.63	64.82	65.02	64.8233	0.11452
	17.3	64.63	64.82	65.02	64.8233	0.11452
	17.3167	64.63	64.82	65.02	64.8233	0.11452
	17.3333	64.44	64.82	64.82	64.6933	0.073131
	17.35	64.44	64.82	64.82	64.6933	0.073131
	17.3667	64.44	64.82	64.82	64.6933	0.073131
	17.3833	64.25	64.82	64.82	64.63	0.109697
	17.4	64.25	64.63	64.82	64.5667	0.131839
	17.4167	64.25	64.63	64.63	64.5033	0.073131
	17.4333	64.25	64.63	64.63	64.5033	0.073131
	17.45	64.06	64.63	64.63	64.44	0.109697
	17.4667	64.06	64.63	64.44	64.3767	0.131839
	17.4833	64.06 64.06	64.63	64.44	64.535	0.095
	17.5	64.06	64.44	64.44	64.3133	0.073131
	17.5167	64.06	64.44	64.44	64.3133	0.073131
	17.5333	64.06	64.44	64.44	64.3133	0.073131
	17.55	64.06	64.44	64.25	64.25	0.109697
	17.5667	64.06	64.44	64.25	64.25	0.109697
	17.5833	64.06	64.44	64.25	64.25	0.109697
	17.6	64.25	64.44	64.25	64.3133	0.0967433
	17.6167	64.25	64.25	64.25	64.25	0
	17.6333	64.25	64.25	64.06	64.1867	0.0967433
	17.65	64.25	64.25	64.06	64.1867	0.0967433
	17.6667	64.25	64.25	64.06	64.1867	0.0967433
	17.6833	64.25	64.06	64.06	64.1233	0.0365655
	17.7	64.25	64.25	64.06	64.1867	0.0967433
	17.7167	64.44	64.06	64.06	64.1867	0.073131
	17.7333	64.44	64.06	64.06	64.1867	0.073131
	17.75	64.44	64.06	64.06	64.1867	0.073131
	17.7667	64.44	64.06	63.87	64.1233	0.131839
	17.7833	64.44	63.87	63.87	64.06	0.109697
	17.8	64.63	64.06	63.87	64.1867	0.159385
	17.8167	64.63	62.75	63.87	63.75	0.614925
	17.8333	64.63	64.06	63.87	64.1867	0.159385
	17.85	64.63	63.87	63.87	64.1233	0.146262
	17.8667	64.63	64.06	63.87	64.1867	0.159385
	17.8833	64.82	64.06	63.87	64.25	0.19
	17.9	64.82	63.87	63.87	64.1867	0.182828
	17.9167	64.82	64.06	63.87	64.25	0.19
	17.9333	64.82	63.87	63.87	64.1867	0.182828
	17.95	64.82	63.87	63.87	64.1867	0.182828
	17.9667	64.82	63.87	63.87	64.1867	0.182828
	17.9833	65.02	63.87	63.87	64.2533	0.221318
	18	64.82	63.87	63.87	64.1867	0.182828
	18.0167	65.02	64.06	63.87	64.3167	0.224161
	18.0333	65.02	64.06	63.87	64.3167	0.224161
	18.05	65.02	63.87	63.87	64.2533	0.221318
	18.0667	65.02	64.06	63.87	64.3167	0.224161
	18.0833	65.02	63.87	63.87	64.2533	0.221318
	18.1	65.22	64.06	63.87	64.3833	0.259537
	18.1167	65.22	64.06	63.87	64.3833	0.259537
	18.1333	65.22	64.06	63.87	64.3833	0.259537
	18.15	65.22	64.06	63.87	64.3833	0.259537
	18.1667	65.22	64.06	64.06	64.4467	0.223242
	18.1833	65.22	63.87	64.06	64.3833	0.259537
	18.2	65.41	64.06	64.06	64.51	0.259808
	18.2167	65.41	64.06	64.06	64.51	0.259808
	18.2333	65.41	64.06	64.06	64.51	0.259808
	18.25	65.41	64.06	64.06	64.51	0.259808
	18.2667	65.41	64.06	64.06	64.51	0.259808
	18.2833	65.41	64.06	64.06	64.51	0.259808
	18.3	65.41	64.06	64.06	64.51	0.259808
	18.3167	65.41	64.06	64.25	64.5733	0.259537
	18.3333	65.41	64.06	64.25	64.5733	0.259537
	18.35	65.41	64.06	64.25	64.5733	0.259537
	18.3667	65.41	64.25	64.25	64.6367	0.223242
	18.3833	65.41	64.25	64.25	64.6367	0.223242
	18.4	65.41	64.25	64.25	64.6367	0.223242
	18.4167	65.41	64.25	64.25	64.6367	0.223242
	18.4333	65.41	64.25	64.44	64.7	0.225906
	18.45	65.41	64.25	64.44	64.7	0.225906
	18.4667	65.41	64.25	64.44	64.7	0.225906
	18.4833	65.41	64.25	64.44	64.7	0.225906
	18.5	65.41	64.25	64.44	64.7	0.225906
	18.5167	65.41	64.44	64.44	64.7633	0.186677
	18.5333	65.41	64.44	64.44	64.7633	0.186677
	18.55	65.41	64.44	64.63	64.8267	0.193343
	18.5667	65.41	64.44	64.63	64.8267	0.193343
	18.5833	65.41	64.44	64.63	64.8267	0.193343
	18.6	65.41	64.44	64.63	64.8267	0.193343
	18.6167	65.22	65.22	64.63	65.0233	0.300413
	18.6333	65.22	64.25	64.63	64.7	0.242143
	18.65	65.22	64.63	64.82	64.89	0.134536
	18.6667	65.22	64.63	64.82	64.89	0.134536
	18.6833	65.22	64.63	64.82	64.89	0.134536
	18.7	65.22	64.44	64.82	64.8267	0.221343
	18.7167	65.22	64.63	64.82	64.89	0.134536
	18.7333	65.22	64.63	64.82	64.89	0.134536
	18.75	65.02	64.63	65.02	64.89	0.198578
	18.7667	65.02	64.82	65.02	64.9533	0.101835
	18.7833	65.02	64.82	65.02	64.9533	0.101835
	18.8	65.02	64.82	65.02	64.9533	0.101835
	18.8167	65.02	64.82	65.02	64.9533	0.101835
	18.8333	64.82	64.82	65.02	64.8867	0.101835
	18.85	64.82	64.82	65.22	64.9533	0.20367
	18.8667	64.82	64.82	65.22	64.9533	0.20367
	18.8833	64.82	64.82	65.22	64.9533	0.20367
	18.9	64.82	65.02	65.22	65.02	0.11547
	18.9167	64.82	65.02	65.22	65.02	0.11547
	18.9333	64.63	65.02	65.22	64.9567	0.13745
	18.95	64.63	65.02	65.22	64.9567	0.13745
	18.9667	64.63	65.02	65.41	65.02	0.225167
	18.9833	64.63	65.22	65.22	65.0233	0.113546
	19	64.44	65.22	65.22	64.96	0.150111
	19.0167	64.44	65.02	65.41	64.9567	0.2455
	19.0333	64.44	65.02	65.41	64.9567	0.2455
	19.05	64.44	65.02	65.41	64.9567	0.2455
	19.0667	64.44	65.02	65.41	64.9567	0.2455
	19.0833	64.25	65.02	65.41	64.8933	0.269286
	19.1	64.25	65.02	65.41	64.8933	0.269286
	19.1167	64.25	65.02	65.41	64.8933	0.269286
	19.1333	64.25	65.02	65.41	64.8933	0.269286
	19.15	64.25	65.02	65.41	64.8933	0.269286
	19.1667	64.25	65.02	65.41	64.8933	0.269286
	19.1833	64.25	65.02	65.41	64.8933	0.269286
	19.2	64.06	65.02	65.22	64.7667	0.227189
	19.2167	64.06	65.02	65.22	64.7667	0.227189
	19.2333	64.06	65.02	65.41	64.83	0.295691
	19.25	64.06	65.02	65.41	64.83	0.295691
	19.2667	64.06	65.02	65.22	64.7667	0.227189
	19.2833	64.06	65.02	65.22	64.7667	0.227189
	19.3	64.06	65.02	65.22	64.7667	0.227189
	19.3167	64.06	64.82	65.22	64.7	0.272274
	19.3333	64.06	64.82	65.22	64.7	0.272274
	19.35	63.87	64.82	65.22	64.6367	0.298298
	19.3667	64.06	64.82	65.22	64.7	0.272274
	19.3833	64.06	64.82	65.02	64.6333	0.193372
	19.4	64.06	64.82	65.02	64.6333	0.193372
	19.4167	64.06	64.63	65.02	64.57	0.244336
	19.4333	64.06	64.82	65.02	64.6333	0.193372
	19.45	64.06	64.63	65.02	64.57	0.244336
	19.4667	64.06	64.63	65.02	64.57	0.244336
	19.4833	64.06	64.63	64.82	64.5033	0.159385
	19.5	64.06	64.63	64.82	64.5033	0.159385
	19.5167	64.06	64.63	64.82	64.5033	0.159385
	19.5333	64.06	64.44	64.82	64.44	0.219393
	19.55	64.06	64.44	64.82	64.44	0.219393
	19.5667	64.06	64.44	64.63	64.3767	0.131839
	19.5833	64.06	64.44	64.63	64.3767	0.131839
	19.6	64.06	64.25	64.63	64.3133	0.203588
	19.6167	64.06	64.25	64.44	64.25	0.109697
	19.6333	64.06	64.25	64.44	64.25	0.109697
	19.65	64.06	64.25	64.44	64.25	0.109697
	19.6667	64.06	64.25	64.44	64.25	0.109697
	19.6833	64.06	64.25	64.44	64.25	0.109697
	19.7	64.06	64.25	64.25	64.1867	0.0365655
	19.7167	64.06	63.87	64.25	64.06	0.19
	19.7333	64.06	64.25	64.25	64.1867	0.0365655
	19.75	64.06	64.06	64.25	64.1233	0.0967433
	19.7667	64.25	64.06	64.25	64.1867	0.0967433
	19.7833	64.25	64.06	64.06	64.1233	0.0365655
	19.8	64.25	64.06	64.06	64.1233	0.0365655
	19.8167	64.25	64.25	64.06	64.1867	0.0967433
	19.8333	64.25	63.87	64.06	64.06	0.109697
	19.85	64.25	63.68	63.87	63.9333	0.131839
	19.8667	64.25	63.68	64.06	63.9967	0.203588
	19.8833	64.25	63.87	64.06	64.06	0.109697
	19.9	64.25	63.87	63.87	63.9967	0.073131
	19.9167	64.25	63.87	63.87	63.9967	0.073131
	19.9333	64.44	63.87	63.87	64.06	0.109697
	19.95	64.44	63.68	63.87	63.9967	0.159385
	19.9667	64.44	63.87	63.87	64.06	0.109697
	19.9833	64.44	63.87	63.87	64.06	0.109697
	20	64.44	63.87	63.87	64.06	0.109697
	20.0167	64.44	63.87	63.87	64.06	0.109697
	20.0333	64.63	63.87	63.87	64.1233	0.146262
	20.05	64.44	63.87	63.87	64.06	0.109697
	20.0667	64.44	63.87	63.87	64.06	0.109697
	20.0833	64.63	63.87	63.87	64.1233	0.146262
	20.1	64.63	63.87	63.87	64.1233	0.146262
	20.1167	64.63	63.87	63.68	64.06	0.19
	20.1333	64.63	63.87	63.87	64.1233	0.146262
	20.15	64.63	63.87	63.87	64.1233	0.146262
	20.1667	64.63	63.87	63.87	64.1233	0.146262
	20.1833	64.82	63.87	63.87	64.1867	0.182828
	20.2	64.82	63.87	63.87	64.1867	0.182828
	20.2167	64.82	63.87	63.87	64.1867	0.182828
	20.2333	64.82	63.49	63.87	64.06	0.29023
	20.25	64.82	63.87	63.87	64.1867	0.182828
	20.2667	64.82	63.87	63.87	64.1867	0.182828
	20.2833	64.82	63.87	63.87	64.1867	0.182828
	20.3	64.82	63.87	63.87	64.1867	0.182828
	20.3167	65.02	64.06	63.87	64.3167	0.224161
	20.3333	65.02	64.06	64.06	64.38	0.184752
	20.35	65.02	64.06	63.87	64.3167	0.224161
	20.3667	65.02	64.06	64.06	64.38	0.184752
	20.3833	65.02	64.06	64.06	64.38	0.184752
	20.4	65.02	64.06	64.06	64.38	0.184752
	20.4167	65.02	64.06	64.06	64.38	0.184752
	20.4333	65.22	64.06	64.06	64.4467	0.223242
	20.45	65.22	64.06	64.06	64.4467	0.223242
	20.4667	65.22	64.06	64.06	64.4467	0.223242
	20.4833	65.22	64.06	64.06	64.4467	0.223242
	20.5	65.22	64.25	64.06	64.51	0.225906
	20.5167	65.22	64.25	64.25	64.5733	0.186677
	20.5333	65.22	64.25	64.25	64.5733	0.186677
	20.55	65.22	64.25	64.25	64.5733	0.186677
	20.5667	65.22	64.25	64.25	64.5733	0.186677
	20.5833	65.41	64.25	64.25	64.6367	0.223242
	20.6	65.41	64.44	64.25	64.7	0.225906
	20.6167	65.41	64.25	64.44	64.7	0.225906
	20.6333	65.41	64.44	64.25	64.7	0.225906
	20.65	65.41	64.44	64.44	64.7633	0.186677
	20.6667	65.41	64.44	64.44	64.7633	0.186677
	20.6833	65.41	64.44	64.44	64.7633	0.186677
	20.7	65.41	64.44	64.44	64.7633	0.186677
	20.7167	65.41	63.68	64.44	64.51	0.460326
	20.7333	65.41	64.44	64.63	64.8267	0.193343
	20.75	65.41	64.44	64.63	64.8267	0.193343
	20.7667	65.41	64.63	64.63	64.89	0.150111
	20.7833	65.22	64.63	64.63	64.8267	0.113546
	20.8	65.41	64.63	64.63	64.89	0.150111
	20.8167	65.41	64.63	64.63	64.89	0.150111
	20.8333	65.41	64.63	64.82	64.9533	0.162492
	20.85	65.22	64.63	64.63	64.8267	0.113546
	20.8667	65.22	64.82	64.82	64.9533	0.07698
	20.8833	65.22	64.82	64.82	64.9533	0.07698
	20.9	65.22	64.82	64.82	64.9533	0.07698
	20.9167	65.22	64.82	64.82	64.9533	0.07698
	20.9333	65.22	64.82	64.82	64.9533	0.07698
	20.95	65.22	64.82	64.82	64.9533	0.07698
	20.9667	65.02	64.82	65.02	64.9533	0.101835
	20.9833	65.22	64.82	65.02	65.02	0.11547
	21	65.02	65.02	65.02	65.02	0
	21.0167	65.02	64.82	65.02	64.9533	0.101835
	21.0333	65.02	65.02	65.02	65.02	0
	21.05	65.02	65.02	65.22	65.0867	0.101835
	21.0667	64.82	65.02	65.22	65.02	0.11547
	21.0833	64.82	65.02	65.22	65.02	0.11547
	21.1	64.82	65.02	65.22	65.02	0.11547
	21.1167	64.82	65.02	65.22	65.02	0.11547
	21.1333	64.82	65.02	65.22	65.02	0.11547
	21.15	64.82	65.02	65.22	65.02	0.11547
	21.1667	64.63	65.02	65.22	64.9567	0.13745
	21.1833	64.63	65.02	65.22	64.9567	0.13745
	21.2	64.63	64.82	65.41	64.9533	0.309414
	21.2167	64.63	65.02	65.41	65.02	0.225167
	21.2333	64.63	65.02	65.41	65.02	0.225167
	21.25	64.44	65.02	65.22	64.8933	0.1647
	21.2667	64.44	65.02	65.41	64.9567	0.2455
	21.2833	64.44	65.02	65.41	64.9567	0.2455
	21.3	64.44	64.82	65.41	64.89	0.322335
	21.3167	64.25	64.82	65.22	64.7633	0.248916
	21.3333	64.44	64.82	65.41	64.89	0.322335
	21.35	64.44	64.82	65.41	64.89	0.322335
	21.3667	64.25	64.82	65.41	64.8267	0.338729
	21.3833	64.25	64.82	65.41	64.8267	0.338729
	21.4	64.25	64.82	65.41	64.8267	0.338729
	21.4167	64.25	64.82	65.22	64.7633	0.248916
	21.4333	64.25	64.82	65.22	64.7633	0.248916
	21.45	64.06	64.82	65.22	64.7	0.272274
	21.4667	64.25	64.82	65.22	64.7633	0.248916
	21.4833	64.25	64.63	65.22	64.7	0.322335
	21.5	64.25	64.63	65.22	64.7	0.322335
	21.5167	64.06	65.22	65.22	64.8333	0.223242
	21.5333	64.06	64.63	65.22	64.6367	0.338729
	21.55	64.06	64.63	65.22	64.6367	0.338729
	21.5667	64.06	64.63	65.22	64.6367	0.338729
	21.5833	64.06	64.44	65.02	64.5067	0.317373
	21.6	64.06	64.44	65.02	64.5067	0.317373
	21.6167	64.06	64.44	65.02	64.5067	0.317373
	21.6333	64.06	64.44	64.82	64.44	0.219393
	21.65	64.06	64.44	64.82	64.44	0.219393
	21.6667	64.06	64.25	64.82	64.3767	0.299302
	21.6833	64.06	64.44	64.82	64.44	0.219393
	21.7	64.06	64.25	64.82	64.3767	0.299302
	21.7167	64.06	64.25	64.82	64.3767	0.299302
	21.7333	64.06	64.25	64.63	64.3133	0.203588
	21.75	64.06	64.25	64.63	64.3133	0.203588
	21.7667	64.06	64.25	64.63	64.3133	0.203588
	21.7833	64.06	64.06	64.63	64.25	0.29023
	21.8	64.25	64.06	64.63	64.3133	0.285586
	21.8167	64.06	64.06	64.44	64.1867	0.193487
	21.8333	64.06	64.06	64.44	64.1867	0.193487
	21.85	64.25	64.06	64.44	64.25	0.19
	21.8667	64.25	64.06	64.44	64.25	0.19
	21.8833	64.06	64.44	64.25	64.25	0.109697
	21.9	64.25	64.06	64.25	64.1867	0.0967433
	21.9167	64.25	64.06	64.25	64.1867	0.0967433
	21.9333	64.25	63.87	64.25	64.1233	0.193487
	21.95	64.25	64.06	64.25	64.1867	0.0967433
	21.9667	64.25	63.87	64.25	64.1233	0.193487
	21.9833	64.25	63.87	64.06	64.06	0.109697
	22	64.25	63.87	64.06	64.06	0.109697
	22.0167	64.25	63.87	64.06	64.06	0.109697
	22.0333	64.44	63.87	64.06	64.1233	0.131839
	22.05	64.44	63.87	64.06	64.1233	0.131839
	22.0667	64.44	64.25	64.06	64.25	0.109697
	22.0833	64.44	62.93	64.06	63.81	0.593549
	22.1	64.44	63.87	63.87	64.06	0.109697
	22.1167	64.44	64.06	63.87	64.1233	0.131839
	22.1333	64.44	63.87	64.06	64.1233	0.131839
	22.15	64.44	64.06	64.06	64.1867	0.073131
	22.1667	64.44	64.06	63.87	64.1233	0.131839
	22.1833	64.44	64.06	63.87	64.1233	0.131839
	22.2	64.63	64.06	63.87	64.1867	0.159385
	22.2167	64.63	64.06	64.06	64.25	0.109697
	22.2333	64.63	64.06	63.87	64.1867	0.159385
	22.25	64.63	64.06	63.87	64.1867	0.159385
	22.2667	64.63	64.06	63.87	64.1867	0.159385
	22.2833	64.63	64.06	63.87	64.1867	0.159385
	22.3	64.63	64.06	63.87	64.1867	0.159385
	22.3167	64.63	64.06	63.87	64.1867	0.159385
	22.3333	64.63	64.06	63.87	64.1867	0.159385
	22.35	64.63	64.06	63.87	64.1867	0.159385
	22.3667	64.82	64.25	64.06	64.3767	0.159385
	22.3833	64.82	64.06	64.06	64.3133	0.146262
	22.4	64.82	64.25	64.06	64.3767	0.159385
	22.4167	64.82	64.25	64.06	64.3767	0.159385
	22.4333	64.82	64.25	63.87	64.3133	0.239776
	22.45	64.82	64.25	64.06	64.3767	0.159385
	22.4667	65.02	64.25	64.06	64.4433	0.191669
	22.4833	65.02	64.25	64.06	64.4433	0.191669
	22.5	65.02	64.63	64.06	64.57	0.313209
	22.5167	65.02	64.25	64.06	64.4433	0.191669
	22.5333	65.02	64.25	64.06	64.4433	0.191669
	22.55	65.02	64.44	64.06	64.5067	0.240955
	22.5667	65.22	64.44	64.06	64.5733	0.266361
	22.5833	65.02	64.44	64.06	64.5067	0.240955
	22.6	65.22	64.44	64.25	64.6367	0.193343
	22.6167	65.22	64.44	64.25	64.6367	0.193343
	22.6333	65.22	64.44	64.25	64.6367	0.193343
	22.65	65.22	64.63	64.25	64.7	0.242143
	22.6667	65.22	64.63	64.25	64.7	0.242143
	22.6833	65.22	64.63	64.25	64.7	0.242143
	22.7	65.22	64.63	64.25	64.7	0.242143
	22.7167	65.22	64.63	64.44	64.7633	0.162492
	22.7333	65.22	64.63	64.44	64.7633	0.162492
	22.75	65.22	64.82	64.44	64.8267	0.221343
	22.7667	65.22	65.61	64.44	65.09	0.586202
	22.7833	65.22	64.63	64.44	64.7633	0.162492
	22.8	65.22	64.82	64.44	64.8267	0.221343
	22.8167	65.22	64.82	64.44	64.8267	0.221343
	22.8333	65.22	64.82	64.44	64.8267	0.221343
	22.85	65.22	64.82	64.63	64.89	0.134536
	22.8667	65.22	64.82	64.63	64.89	0.134536
	22.8833	65.22	64.82	64.63	64.89	0.134536
	22.9	65.22	65.02	64.63	64.9567	0.209293
	22.9167	65.22	64.82	64.63	64.89	0.134536
	22.9333	65.22	65.02	64.82	65.02	0.11547
	22.95	65.22	65.02	64.82	65.02	0.11547
	22.9667	65.22	65.02	64.63	64.9567	0.209293
	22.9833	65.22	65.02	64.82	65.02	0.11547
	23	65.22	65.02	64.82	65.02	0.11547
	23.0167	65.22	65.02	64.82	65.02	0.11547
	23.0333	65.22	65.02	64.82	65.02	0.11547
	23.05	65.02	65.02	65.02	65.02	0
	23.0667	65.02	65.02	65.02	65.02	0
	23.0833	65.02	65.02	65.02	65.02	0
	23.1	65.02	65.02	65.02	65.02	0
	23.1167	65.02	65.02	65.02	65.02	0
	23.1333	65.02	65.02	65.22	65.0867	0.101835
	23.15	65.02	65.02	65.22	65.0867	0.101835
	23.1667	64.82	65.02	65.22	65.02	0.11547
	23.1833	64.82	65.02	65.22	65.02	0.11547
	23.2	64.82	65.02	65.22	65.02	0.11547
	23.2167	64.82	65.02	65.22	65.02	0.11547
	23.2333	64.82	65.02	65.22	65.02	0.11547
	23.25	64.63	65.02	65.22	64.9567	0.13745
	23.2667	64.63	65.02	65.41	65.02	0.225167
	23.2833	64.63	65.02	65.41	65.02	0.225167
	23.3	64.63	65.02	65.41	65.02	0.225167
	23.3167	64.63	65.02	65.41	65.02	0.225167
	23.3333	64.63	65.02	65.41	65.02	0.225167
	23.35	64.44	64.82	65.41	64.89	0.322335
	23.3667	64.44	65.02	65.41	64.9567	0.2455
	23.3833	64.44	64.82	65.41	64.89	0.322335
	23.4	64.44	64.82	65.41	64.89	0.322335
	23.4167	64.44	64.82	65.41	64.89	0.322335
	23.4333	64.25	64.82	65.41	64.8267	0.338729
	23.45	64.25	64.82	65.41	64.8267	0.338729
	23.4667	64.25	64.82	65.41	64.8267	0.338729
	23.4833	64.25	64.82	65.41	64.8267	0.338729
	23.5	64.25	64.63	65.41	64.7633	0.417204
	23.5167	64.25	64.63	65.41	64.7633	0.417204
	23.5333	64.06	64.63	65.41	64.7	0.431548
	23.55	64.25	64.63	65.41	64.7633	0.417204
	23.5667	64.06	64.63	65.41	64.7	0.431548
	23.5833	64.25	64.63	65.41	64.7633	0.417204
	23.6	64.06	64.44	65.41	64.6367	0.512774
	23.6167	64.06	64.44	65.41	64.6367	0.512774
	23.6333	64.06	64.44	65.22	64.5733	0.417204
	23.65	64.06	64.44	65.41	64.6367	0.512774
	23.6667	64.06	64.44	65.22	64.5733	0.417204
	23.6833	64.06	64.25	65.22	64.51	0.502096
	23.7	64.06	64.25	65.22	64.51	0.502096
	23.7167	64.06	64.25	65.22	64.51	0.502096
	23.7333	64.06	64.25	65.22	64.51	0.502096
	23.75	64.06	64.25	65.22	64.51	0.502096
	23.7667	64.06	64.06	65.22	64.4467	0.590643
	23.7833	64.06	64.06	65.02	64.38	0.488808
	23.8	64.06	64.25	65.02	64.4433	0.400588
	23.8167	64.06	64.06	65.02	64.38	0.488808
	23.8333	64.06	64.06	65.02	64.38	0.488808
	23.85	64.06	64.06	65.02	64.38	0.488808
	23.8667	64.06	64.06	64.82	64.3133	0.386973
	23.8833	64.06	63.87	64.82	64.25	0.478156
	23.9	64.06	63.87	64.82	64.25	0.478156
	23.9167	64.06	64.06	64.82	64.3133	0.386973
	23.9333	64.25	63.87	64.82	64.3133	0.475352
	23.95	64.25	63.87	64.63	64.25	0.38
	23.9667	64.25	63.87	64.63	64.25	0.38
	23.9833	64.25	63.87	64.63	64.25	0.38
	24	64.44	63.87	64.63	64.3133	0.381755
	24.0167	64.25 64.63	63.87	64.63	64.25	0.38
	24.0333	64.82	63.87	64.44	64.3767	0.312416
	24.05	64.82	63.87	64.44	64.3767	0.312416
	24.0667	64.82	63.87	64.44	64.3767	0.312416
	24.0833	64.82	63.87	64.44	64.3767	0.312416
	24.1	64.82	63.87	64.25	64.3133	0.239776
	24.1167	65.02	63.87	64.25	64.38	0.265016
	24.1333	64.82	62.93	64.25	64	0.701166
	24.15	65.02	63.87	64.25	64.38	0.265016
	24.1667	65.02	63.87	64.06	64.3167	0.224161
	24.1833	65.02	63.87	64.25	64.38	0.265016
	24.2	65.02	63.87	64.06	64.3167	0.224161
	24.2167	65.02	63.87	64.06	64.3167	0.224161
	24.2333	65.02	63.87	64.06	64.3167	0.224161
	24.25	65.02	63.87	64.06	64.3167	0.224161
	24.2667	65.02	63.87	64.06	64.3167	0.224161
	24.2833	65.02	63.87	64.06	64.3167	0.224161
	24.3	65.02	64.06	64.06	64.38	0.184752
	24.3167	65.02	63.87	63.87	64.2533	0.221318
	24.3333	65.02	63.87	64.06	64.3167	0.224161
	24.35	65.02	63.87	63.87	64.2533	0.221318
	24.3667	65.22	64.06	63.87	64.3833	0.259537
	24.3833	65.02	64.06	63.87	64.3167	0.224161
	24.4	65.02	64.06	63.87	64.3167	0.224161
	24.4167	65.02	64.06	63.87	64.3167	0.224161
	24.4333	65.02	63.87	63.87	64.2533	0.221318
	24.45	65.02	64.06	64.06	64.38	0.184752
	24.4667	65.02	64.25	63.87	64.38	0.265016
	24.4833	65.02	64.06	63.87	64.3167	0.224161
	24.5	65.02	64.06	63.87	64.3167	0.224161
	24.5167	65.02	64.06	63.87	64.3167	0.224161
	24.5333	65.02	64.25	64.06	64.4433	0.191669
	24.55	64.82	64.25	63.87	64.3133	0.239776
	24.5667	64.82	64.25	64.06	64.3767	0.159385
	24.5833	64.82	64.25	63.87	64.3133	0.239776
	24.6	64.82	64.25	63.87	64.3133	0.239776
	24.6167	64.82	64.44	64.06	64.44	0.219393
	24.6333	64.82	64.25	64.06	64.3767	0.159385
	24.65	64.82	64.25	64.06	64.3767	0.159385
	24.6667	64.82	64.25	64.06	64.3767	0.159385
	24.6833	64.63	64.25	64.06	64.3133	0.131839
	24.7	64.63	64.25	64.06	64.3133	0.131839
	24.7167	64.63	64.44	64.06	64.3767	0.203588
	24.7333	64.63	64.44	64.06	64.3767	0.203588
	24.75	64.44	64.44	64.25	64.3767	0.0967433
	24.7667	64.63	64.63	64.06	64.44	0.29023
	24.7833	64.44	64.44	64.25	64.3767	0.0967433
	24.8	64.44	64.44	64.25	64.3767	0.0967433
	24.8167	64.44	64.63	64.25	64.44	0.19
	24.8333	64.44	64.63	64.25	64.44	0.19
	24.85	64.44	64.63	64.25	64.44	0.19
	24.8667	64.25	64.63	64.25	64.3767	0.193487
	24.8833	64.25	64.63	64.25	64.3767	0.193487
	24.9	64.25	64.63	64.25	64.3767	0.193487
	24.9167	64.25	64.63	64.25	64.3767	0.193487
	24.9333	64.25	64.63	64.44	64.44	0.109697
	24.95	64.25	64.63	64.44	64.44	0.109697
	24.9667	64.25	64.82	64.44	64.5033	0.203588
	24.9833	64.25	64.82	64.44	64.5033	0.203588
	25	64.25	64.82	64.44	64.5033	0.203588
	25.0167	64.25	64.82	64.44	64.5033	0.203588
	25.0333	64.25	65.02	64.63	64.6333	0.224211
	25.05	64.25	65.02	64.44	64.57	0.304357
	25.0667	64.44	65.02	64.63	64.6967	0.208602
	25.0833	64.44	65.02	64.63	64.6967	0.208602
	25.1	64.44	65.02	64.63	64.6967	0.208602
	25.1167	64.44	65.02	64.63	64.6967	0.208602
	25.1333	64.44	65.02	64.63	64.6967	0.208602
	25.15	64.44	65.02	64.82	64.76	0.136137
	25.1667	64.63	65.02	64.82	64.8233	0.11452
	25.1833	64.63	65.22	64.82	64.89	0.21362
	25.2	64.63	65.22	64.82	64.89	0.21362
	25.2167	64.63	65.02	64.82	64.8233	0.11452
	25.2333	64.82	65.22	64.82	64.9533	0.20367
	25.25	64.82	65.02	65.02	64.9533	0.03849
	25.2667	64.82	65.22	65.02	65.02	0.11547
	25.2833	64.82	65.22	65.02	65.02	0.11547
	25.3	64.82	65.22	65.02	65.02	0.11547
	25.3167	65.02	65.22	65.02	65.0867	0.101835
	25.3333	65.02	65.22	65.22	65.1533	0.03849
	25.35	65.02	65.22	65.22	65.1533	0.03849
	25.3667	65.02	65.02	65.22	65.0867	0.101835
	25.3833	65.02	65.22	65.22	65.1533	0.03849
	25.4	65.02	65.02	65.22	65.0867	0.101835
	25.4167	65.22	65.22	65.22	65.22	0
	25.4333	65.22	65.02	65.22	65.1533	0.101835
	25.45	65.22	65.02	65.22	65.1533	0.101835
	25.4667	65.22	65.02	65.22	65.1533	0.101835
	25.4833	65.22	65.02	65.41	65.2167	0.195002
	25.5	65.41	65.02	65.41	65.28	0.198578
	25.5167	65.41	65.02	65.41	65.28	0.198578
	25.5333	65.41	65.02	65.41	65.28	0.198578
	25.55	65.41	65.02	65.41	65.28	0.198578
	25.5667	65.41	65.02	65.41	65.28	0.198578
	25.5833	65.41	64.82	65.41	65.2133	0.300413
	25.6	65.61	64.82	65.41	65.28	0.31
	25.6167	65.41	64.82	65.41	65.2133	0.300413
	25.6333	65.61	64.82	65.41	65.28	0.31
	25.65	65.61	64.82	65.41	65.28	0.31
	25.6667	65.61	64.82	65.41	65.28	0.31
	25.6833	65.61	64.63	65.41	65.2167	0.406193
	25.7	65.61	64.82	65.41	65.28	0.31
	25.7167	65.61	64.63	65.41	65.2167	0.406193
	25.7333	65.61	64.63	65.41	65.2167	0.406193
	25.75	65.61	64.63	65.41	65.2167	0.406193
	25.7667	65.61	64.63	65.41	65.2167	0.406193
	25.7833	65.61	64.44	65.41	65.1533	0.502597
	25.8	65.61	64.44	65.41	65.1533	0.502597
	25.8167	65.61	64.44	65.22	65.09	0.417892
	25.8333	65.61	64.44	65.22	65.09	0.417892
	25.85	65.61	64.44	65.22	65.09	0.417892
	25.8667	65.61	64.44	65.22	65.09	0.417892
	25.8833	65.61	64.25	65.22	65.0267	0.513402
	25.9	65.61	64.44	65.22	65.09	0.417892
	25.9167	65.61	64.06	65.22	64.9633	0.609301
	25.9333	65.61	64.25	65.22	65.0267	0.513402
	25.95	65.61	64.25	65.22	65.0267	0.513402
	25.9667	65.61	64.25	65.02	64.96	0.428291
	25.9833	65.61	64.06	65.02	64.8967	0.522306
	26	65.41	64.06	65.02	64.83	0.508363
	26.0167	65.41	64.06	65.02	64.83	0.508363
	26.0333	65.41	64.06	64.82	64.7633	0.423377
	26.05	65.41	64.06	64.82	64.7633	0.423377
	26.0667	65.41	64.06	64.82	64.7633	0.423377
	26.0833	65.41	64.06	64.82	64.7633	0.423377
	26.1	65.41	64.25	64.82	64.8267	0.331031
	26.1167	65.22	63.87	64.63	64.5733	0.423377
	26.1333	65.22	64.06	64.63	64.6367	0.331031
	26.15	65.22	64.06	64.63	64.6367	0.331031
	26.1667	65.22	64.06	64.44	64.5733	0.266361
	26.1833	65.22	63.87	64.63	64.5733	0.423377
	26.2	65.22	64.06	64.44	64.5733	0.266361
	26.2167	65.02	63.87	64.44	64.4433	0.330056
	26.2333	65.02	64.06	64.44	64.5067	0.240955
	26.25	65.02	64.06	64.44	64.5067	0.240955
	26.2667	65.02	63.87	64.25	64.38	0.265016
	26.2833	65.02	63.87	64.25	64.38	0.265016
	26.3	65.02	63.68	64.25	64.3167	0.349926
	26.3167	64.82	63.87	64.25	64.3133	0.239776
	26.3333	64.82	63.87	64.25	64.3133	0.239776
	26.35	64.82	64.06	64.25	64.3767	0.159385
	26.3667	64.82	64.06	64.06	64.3133	0.146262
	26.3833	64.82	63.87	64.25	64.3133	0.239776
	26.4	64.82	64.06	64.06	64.3133	0.146262
	26.4167	64.82	64.06	64.06	64.3133	0.146262
	26.4333	64.63	64.06	64.06	64.25	0.109697
	26.45	64.63	64.06	64.06	64.25	0.109697
	26.4667	64.63	64.06	63.87	64.1867	0.159385
	26.4833	64.63	63.87	63.87	64.1233	0.146262
	26.5	64.63	64.06	64.06	64.25	0.109697
	26.5167	64.44	64.06	63.87	64.1233	0.131839
	26.5333	64.44	64.06	63.87	64.1233	0.131839
	26.55	64.44	64.06	63.87	64.1233	0.131839
	26.5667	64.44	64.06	64.06	64.1867	0.073131
	26.5833	64.44	64.06	63.87	64.1233	0.131839
	26.6	64.25	64.06	63.87	64.06	0.109697
	26.6167	64.25	64.06	63.87	64.06	0.109697
	26.6333	64.25	64.25	63.87	64.1233	0.193487
	26.65	64.25	64.25	63.87	64.1233	0.193487
	26.6667	64.25	64.25	63.87	64.1233	0.193487
	26.6833	64.25	64.25	63.87	64.1233	0.193487
	26.7	64.25	64.25	63.87	64.1233	0.193487
	26.7167	64.06	64.25	63.87	64.06	0.19
	26.7333	64.25	64.25	63.87	64.1233	0.193487
	26.75	64.06	64.25	63.87	64.06	0.19
	26.7667	64.06	64.25	64.06	64.1233	0.0967433
	26.7833	64.06	64.44	63.87	64.1233	0.285586
	26.8	64.06	64.25	64.06	64.1233	0.0967433
	26.8167	64.06	64.44	64.06	64.1867	0.193487
	26.8333	64.06	64.44	63.87	64.1233	0.285586
	26.85	64.06	64.63	64.06	64.25	0.29023
	26.8667	64.06	64.44	64.06	64.1867	0.193487
	26.8833	64.06	64.63	64.06	64.25	0.29023
	26.9	64.06	64.44	64.06	64.1867	0.193487
	26.9167	64.06	64.63	64.06	64.25	0.29023
	26.9333	64.06	64.63	64.06	64.25	0.29023
	26.95	64.06	64.63	64.06	64.25	0.29023
	26.9667	64.06	64.63	64.06	64.25	0.29023
	26.9833	64.06	64.63	64.25	64.3133	0.203588
	27	64.06	64.82	64.25	64.3767	0.299302
	27.0167	64.06	64.63	64.25	64.3133	0.203588
	27.0333	64.06	64.82	64.25	64.3767	0.299302
	27.05	64.06	64.82	64.25	64.3767	0.299302
	27.0667	64.06	64.82	64.25	64.3767	0.299302
	27.0833	64.06	64.82	64.25	64.3767	0.299302
	27.1	64.06	64.82	64.25	64.3767	0.299302
	27.1167	64.06	64.82	64.44	64.44	0.219393
	27.1333	64.06	64.82	64.44	64.44	0.219393
	27.15	64.25	65.02	64.44	64.57	0.304357
	27.1667	64.06	65.02	64.44	64.5067	0.317373
	27.1833	64.06	65.02	64.44	64.5067	0.317373
	27.2	64.06	65.02	64.63	64.57	0.244336
	27.2167	64.25	65.02	64.63	64.6333	0.224211
	27.2333	64.25	65.02	64.63	64.6333	0.224211
	27.25	64.25	65.02	64.63	64.6333	0.224211
	27.2667	64.25	65.02	64.63	64.6333	0.224211
	27.2833	64.25	65.02	64.63	64.6333	0.224211
	27.3	64.25	65.02	64.63	64.6333	0.224211
	27.3167	64.25	65.02	64.63	64.6333	0.224211
	27.3333	64.25	65.02	64.82	64.6967	0.163175
	27.35	64.25	65.02	64.82	64.6967	0.163175
	27.3667	64.25	65.02	64.82	64.6967	0.163175
	27.3833	64.44	65.02	64.82	64.76	0.136137
	27.4	64.25	65.02	64.82	64.6967	0.163175
	27.4167	64.44	65.02	64.82	64.76	0.136137
	27.4333	64.44	65.02	65.02	64.8267	0.111621
	27.45	64.44	65.02	65.02	64.8267	0.111621
	27.4667	64.44	64.82	65.02	64.76	0.136137
	27.4833	64.44	65.02	65.02	64.8267	0.111621
	27.5	64.44	64.82	65.02	64.76	0.136137
	27.5167	64.44	64.82	65.02	64.76	0.136137
	27.5333	64.63	64.82	65.22	64.89	0.21362
	27.55	64.63	64.82	65.22	64.89	0.21362
	27.5667	64.63	64.82	65.22	64.89	0.21362
	27.5833	64.63	64.82	65.22	64.89	0.21362
	27.6	64.63	64.82	65.22	64.89	0.21362
	27.6167	64.63	64.82	65.41	64.9533	0.309414
	27.6333	64.82	64.82	65.41	65.0167	0.300413
	27.65	64.82	64.63	65.41	64.9533	0.391895
	27.6667	64.82	64.63	65.41	64.9533	0.391895
	27.6833	64.82	64.63	65.41	64.9533	0.391895
	27.7	64.82	64.63	65.41	64.9533	0.391895
	27.7167	64.82	64.63	65.41	64.9533	0.391895
	27.7333	64.82	64.63	65.41	64.9533	0.391895
	27.75	64.82	64.44	65.41	64.89	0.485421
	27.7667	64.82	64.63	65.41	64.9533	0.391895
	27.7833	65.02	64.44	65.41	64.9567	0.485344
	27.8	65.02	64.44	65.41	64.9567	0.485344
	27.8167	65.02	64.44	65.41	64.9567	0.485344
	27.8333	65.02	64.25	65.41	64.8933	0.581151
	27.85	65.02	64.44	65.61	65.0233	0.585001
	27.8667	65.02	64.25	65.61	64.96	0.680221
	27.8833	65.22	64.25	65.41	64.96	0.584836
	27.9	65.22	64.25	65.41	64.96	0.584836
	27.9167	65.22	64.25	65.41	64.96	0.584836
	27.9333	65.22	64.25	65.41	64.96	0.584836
	27.95	65.22	64.25	65.41	64.96	0.584836
	27.9667	65.22	64.25	65.41	64.96	0.584836
	27.9833	65.22	64.06	65.41	64.8967	0.681423
	28	65.22	64.06	65.41	64.8967	0.681423
	28.0167	65.22	64.06	65.41	64.8967	0.681423
	28.0333	65.22	64.06	65.41	64.8967	0.681423
	28.05	65.41	64.06	65.22	64.8967	0.598631
	28.0667	65.22	64.06	65.22	64.8333	0.590643
	28.0833	65.22	64.06	65.22	64.8333	0.590643
	28.1	65.22	63.87	65.22	64.77	0.687386
	28.1167	65.22	64.06	65.22	64.8333	0.590643
	28.1333	65.41	64.06	65.22	64.8967	0.598631
	28.15	65.41	64.06	65.22	64.8967	0.598631
	28.1667	65.22	63.87	65.02	64.7033	0.594029
	28.1833	65.22	64.06	65.02	64.7667	0.49752
	28.2	65.41	64.06	65.02	64.83	0.508363
	28.2167	65.41	64.06	65.02	64.83	0.508363
	28.2333	65.22	64.06	65.02	64.7667	0.49752
	28.25	65.22	64.06	64.82	64.7	0.408575
	28.2667	65.22	64.06	64.82	64.7	0.408575
	28.2833	65.22	64.06	64.82	64.7	0.408575
	28.3	65.22	63.87	64.82	64.6367	0.503966
	28.3167	65.22	64.25	64.63	64.7	0.242143
	28.3333	65.22	64.06	64.82	64.7	0.408575
	28.35	65.22	64.06	64.63	64.6367	0.331031
	28.3667	65.22	64.06	64.63	64.6367	0.331031
	28.3833	65.02	64.06	64.63	64.57	0.313209
	28.4	65.02	64.06	64.44	64.5067	0.240955
	28.4167	65.02	64.06	64.44	64.5067	0.240955
	28.4333	65.02	64.06	64.44	64.5067	0.240955
	28.45	65.02	64.25	64.44	64.57	0.160935
	28.4667	65.02	64.25	64.44	64.57	0.160935
	28.4833	64.82	64.06	64.44	64.44	0.219393
	28.5	64.82	64.25	64.25	64.44	0.109697
	28.5167	64.82	64.25	64.44	64.5033	0.131839
	28.5333	64.82	64.25	64.25	64.44	0.109697
	28.55	64.82	64.25	64.25	64.44	0.109697
	28.5667	64.63	64.25	64.25	64.3767	0.073131
	28.5833	64.63	64.25	64.06	64.3133	0.131839
	28.6	64.63	64.25	64.06	64.3133	0.131839
	28.6167	64.63	64.25	64.25	64.3767	0.073131
	28.6333	64.63	64.25	64.25	64.3767	0.073131
	28.65	64.63	64.44	64.06	64.3767	0.203588
	28.6667	64.44	64.44	64.06	64.3133	0.193487
	28.6833	64.44	64.44	64.06	64.3133	0.193487
	28.7	64.44	64.44	64.06	64.3133	0.193487
	28.7167	64.44	63.68	64.06	64.06	0.219393
	28.7333	64.44	64.63	64.06	64.3767	0.285586
	28.75	64.44	64.63	64.06	64.3767	0.285586
	28.7667	64.44	64.44	64.06	64.3133	0.193487
	28.7833	64.25	64.63	64.06	64.3133	0.285586
	28.8	64.25	64.63	64.06	64.3133	0.285586
	28.8167	64.25	64.63	64.06	64.3133	0.285586
	28.8333	64.25	64.63	64.06	64.3133	0.285586
	28.85	64.25	64.63	64.06	64.3133	0.285586
	28.8667	64.06	64.44	64.06	64.1867	0.193487
	28.8833	64.25	64.63	64.06	64.3133	0.285586
	28.9	64.25	64.82	64.06	64.3767	0.381755
	28.9167	64.25	64.82	64.06	64.3767	0.381755
	28.9333	64.06	64.82	64.06	64.3133	0.386973
	28.95	64.06	64.82	64.06	64.3133	0.386973
	28.9667	64.06	64.82	64.25	64.3767	0.299302
	28.9833	64.25	64.82	64.06	64.3767	0.381755
	29	64.06	65.02	64.25	64.4433	0.400588
	29.0167	64.06	64.82	64.25	64.3767	0.299302
	29.0333	64.06	65.02	64.25	64.4433	0.400588
	29.05	64.06	65.02	64.25	64.4433	0.400588
	29.0667	64.06	65.02	64.25	64.4433	0.400588
	29.0833	64.06	65.02	64.25	64.4433	0.400588
	29.1	64.06	65.02	64.25	64.4433	0.400588
	29.1167	64.06	65.02	64.25	64.4433	0.400588
	29.1333	64.06	65.02	64.25	64.4433	0.400588
	29.15	64.06	65.02	64.25	64.4433	0.400588
	29.1667	64.06	65.02	64.44	64.5067	0.317373
	29.1833	64.06	65.02	64.44	64.5067	0.317373
	29.2	64.06	65.02	64.44	64.5067	0.317373
	29.2167	64.06	65.02	64.44	64.5067	0.317373
	29.2333	64.25	65.02	64.44	64.57	0.304357
	29.25	64.25	65.02	64.44	64.57	0.304357
	29.2667	64.25	65.02	64.44	64.57	0.304357
	29.2833	64.25	65.02	64.44	64.57	0.304357
	29.3	64.25	65.02	64.63	64.6333	0.224211
	29.3167	64.06	65.02	64.63	64.57	0.244336
	29.3333	64.25	65.02	64.63	64.6333	0.224211
	29.35	64.25	65.02	64.63	64.6333	0.224211
	29.3667	64.25	65.02	64.63	64.6333	0.224211
	29.3833	64.25	65.02	64.63	64.6333	0.224211
	29.4	64.25	65.02	64.63	64.6333	0.224211
	29.4167	64.25	65.02	64.82	64.6967	0.163175
	29.4333	64.25	65.02	64.82	64.6967	0.163175
	29.45	64.25	64.82	64.82	64.63	0.109697
	29.4667	64.44	65.02	64.82	64.76	0.136137
	29.4833	64.44	64.82	64.82	64.6933	0.073131
	29.5	64.44	64.82	65.02	64.76	0.136137
	29.5167	64.44	64.82	65.02	64.76	0.136137
	29.5333	64.44	64.82	65.02	64.76	0.136137
	29.55	64.44	64.82	65.02	64.76	0.136137
	29.5667	64.44	64.82	65.02	64.76	0.136137
	29.5833	64.63	64.82	65.02	64.8233	0.11452
	29.6	64.63	64.82	65.02	64.8233	0.11452
	29.6167	64.63	64.63	65.22	64.8267	0.300413
	29.6333	64.63	64.63	65.22	64.8267	0.300413
	29.65	64.63	64.63	65.22	64.8267	0.300413
	29.6667	64.63	64.63	65.22	64.8267	0.300413
	29.6833	64.63	64.63	65.22	64.8267	0.300413
	29.7	64.63	64.63	65.22	64.8267	0.300413
	29.7167	64.63	64.44	65.22	64.7633	0.391895
	29.7333	64.63	64.44	65.41	64.8267	0.488312
	29.75	64.82	64.44	65.41	64.89	0.485421
	29.7667	64.82	64.44	65.41	64.89	0.485421
	29.7833	64.82	64.44	65.41	64.89	0.485421
	29.8	64.82	64.44	65.41	64.89	0.485421
	29.8167	65.02	64.44	65.41	64.9567	0.485344
	29.8333	65.02	64.25	65.41	64.8933	0.581151
	29.85	64.82	64.25	65.41	64.8267	0.580003
	29.8667	65.02	64.25	65.41	64.8933	0.581151
	29.8833	65.02	64.25	65.41	64.8933	0.581151
	29.9	65.02	64.06	65.41	64.83	0.677225
	29.9167	65.02	64.25	65.41	64.8933	0.581151
	29.9333	65.02	64.06	65.41	64.83	0.677225
	29.95	65.02	64.06	65.41	64.83	0.677225
	29.9667	65.22	64.06	65.61	64.9633	0.778534
	29.9833	65.22	64.25	65.41	64.96	0.584836
	30	65.22	64.25	65.41	64.96	0.584836
	30.0167	65.22	64.06	65.41	64.8967	0.681423
	30.0333	65.22	64.06	65.41	64.8967	0.681423
	30.05	65.22	64.06	65.41	64.8967	0.681423
	30.0667	65.22	64.06	65.41	64.8967	0.681423
	30.0833	65.22	64.06	65.41	64.8967	0.681423
	30.1	65.41	64.06	65.41	64.96	0.687386
	30.1167	65.41	64.06	65.22	64.8967	0.598631
	30.1333	65.41	64.44	65.22	65.0233	0.405659
	30.15	65.22	64.06	65.22	64.8333	0.590643
	30.1667	65.41	64.06	65.22	64.8967	0.598631
	30.1833	65.41	64.06	65.22	64.8967	0.598631
	30.2	65.41	64.06	65.22	64.8967	0.598631
	30.2167	65.41	64.63	65.22	65.0867	0.309414
	30.2333	65.41	64.06	65.02	64.83	0.508363
	30.25	65.41	64.06	65.02	64.83	0.508363
	30.2667	65.41	64.06	65.02	64.83	0.508363
	30.2833	65.41	64.25	65.02	64.8933	0.412881
	30.3	65.41	64.06	65.02	64.83	0.508363
	30.3167	65.41	64.06	65.02	64.83	0.508363
	30.3333	65.41	64.25	64.82	64.8267	0.331031
	30.35	65.41	64.25	64.82	64.8267	0.331031
	30.3667	65.41	64.25	64.82	64.8267	0.331031
	30.3833	65.41	64.06	64.82	64.7633	0.423377
	30.4	65.41	64.25	64.63	64.7633	0.266361
	30.4167	65.41	64.06	64.63	64.7	0.351046
	30.4333	65.41	64.25	64.63	64.7633	0.266361
	30.45	65.41	64.25	64.63	64.7633	0.266361
	30.4667	65.41	64.25	64.63	64.7633	0.266361
	30.4833	65.41	64.25	65.02	64.8933	0.412881
	30.5	65.41	64.25	65.02	64.8933	0.412881
	30.5167	65.22	64.25	65.02	64.83	0.401123
	30.5333	65.22	64.25	65.02	64.83	0.401123
	30.55	65.22	64.25	65.02	64.83	0.401123
	30.5667	65.22	64.44	65.22	64.96	0.397157
	30.5833	65.22	64.25	65.22	64.8967	0.4939
	30.6	65.22	64.44	65.22	64.96	0.397157
	30.6167	65.22	64.44	65.22	64.96	0.397157
	30.6333	65.22	64.44	65.22	64.96	0.397157
	30.65	65.02	64.44	65.22	64.8933	0.39171
	30.6667	65.22	64.44	65.22	64.96	0.397157
	30.6833	65.02	64.44	65.22	64.8933	0.39171
	30.7	65.02	64.44	65.22	64.8933	0.39171
	30.7167	65.02	64.63	65.41	65.02	0.39
	30.7333	65.02	64.63	65.22	64.9567	0.295566
	30.75	65.02	64.63	65.41	65.02	0.39
	30.7667	64.82	64.63	65.41	64.9533	0.391895
	30.7833	64.82	64.63	65.41	64.9533	0.391895
	30.8	64.82	64.63	65.22	64.89	0.295691
	30.8167	64.82	64.63	65.41	64.9533	0.391895
	30.8333	64.82	64.82	65.41	65.0167	0.300413
	30.85	64.82	64.82	65.22	64.9533	0.20367
	30.8667	64.82	64.82	65.22	64.9533	0.20367
	30.8833	64.82	64.82	65.22	64.9533	0.20367
	30.9	64.82	64.82	65.22	64.9533	0.20367
	30.9167	64.82	65.02	65.22	65.02	0.11547
	30.9333	64.63	64.82	65.22	64.89	0.21362
	30.95	64.63	65.02	65.22	64.9567	0.13745
	30.9667	64.63	65.02	65.22	64.9567	0.13745
	30.9833	64.63	65.02	65.22	64.9567	0.13745
	31	64.63	65.02	65.22	64.9567	0.13745
	31.0167	64.63	65.02	65.22	64.9567	0.13745
	31.0333	64.63	65.02	65.22	64.9567	0.13745
	31.05	64.63	65.02	65.02	64.89	0.0750555
	31.0667	64.63	65.02	65.02	64.89	0.0750555
	31.0833	64.63	65.02	65.02	64.89	0.0750555
	31.1	64.63	65.22	65.02	64.9567	0.13745
	31.1167	64.63	65.22	65.02	64.9567	0.13745
	31.1333	64.63	65.02	64.82	64.8233	0.11452
	31.15	64.63	65.22	64.82	64.89	0.21362
	31.1667	64.63	65.02	64.82	64.8233	0.11452
	31.1833	64.63	65.02	64.82	64.8233	0.11452
	31.2	64.63	65.02	64.82	64.8233	0.11452
	31.2167	64.63	65.02	64.63	64.76	0.198578
	31.2333	64.63	65.22	64.63	64.8267	0.300413
	31.25	64.63	65.02	64.63	64.76	0.198578
	31.2667	64.63	65.02	64.63	64.76	0.198578
	31.2833	64.63	65.02	64.63	64.76	0.198578
	31.3	64.63	65.02	64.44	64.6967	0.290638
	31.3167	64.63	65.02	64.44	64.6967	0.290638
	31.3333	64.63	65.02	64.44	64.6967	0.290638
	31.35	64.63	65.02	64.44	64.6967	0.290638
	31.3667	64.82	65.02	64.25	64.6967	0.386643
	31.3833	64.82	65.02	64.25	64.6967	0.386643
	31.4	64.82	65.02	64.25	64.6967	0.386643
	31.4167	64.63	65.02	64.25	64.6333	0.385001
	31.4333	64.82	64.82	64.25	64.63	0.29023
	31.45	64.82	65.02	64.06	64.6333	0.483015
	31.4667	64.82	64.82	64.06	64.5667	0.386973
	31.4833	64.82	64.82	64.06	64.5667	0.386973
	31.5	64.82	64.82	64.06	64.5667	0.386973
	31.5167	64.82	64.63	64.06	64.5033	0.299302
	31.5333	64.82	64.63	64.06	64.5033	0.299302
	31.55	64.82	64.82	64.06	64.5667	0.386973
	31.5667	65.02	64.63	64.06	64.57	0.313209
	31.5833	64.82	64.82	64.06	64.5667	0.386973
	31.6	65.02	64.63	63.87	64.5067	0.407872
	31.6167	65.02	64.63	63.87	64.5067	0.407872
	31.6333	65.02	64.63	63.87	64.5067	0.407872
	31.65	65.02	64.44	63.87	64.4433	0.330056
	31.6667	65.02	64.44	63.87	64.4433	0.330056
	31.6833	65.02	64.44	63.87	64.4433	0.330056
	31.7	65.22	64.44	63.87	64.51	0.351046
	31.7167	65.22	64.63	63.87	64.5733	0.423377
	31.7333	65.22	64.44	63.87	64.51	0.351046
	31.75	65.22	64.25	63.87	64.4467	0.29315
	31.7667	65.22	64.44	63.87	64.51	0.351046
	31.7833	65.22	64.25	63.87	64.4467	0.29315
	31.8	65.22	64.25	63.87	64.4467	0.29315
	31.8167	65.22	64.25	63.87	64.4467	0.29315
	31.8333	65.22	64.25	63.87	64.4467	0.29315
	31.85	65.22	64.25	63.87	64.4467	0.29315
	31.8667	65.41	64.25	63.87	64.51	0.32187
	31.8833	65.22	64.25	63.87	64.4467	0.29315
	31.9	65.41	64.25	63.87	64.51	0.32187
	31.9167	65.41	64.25	64.06	64.5733	0.259537
	31.9333	65.41	64.25	64.06	64.5733	0.259537
	31.95	65.61	64.06	64.06	64.5767	0.298298
	31.9667	65.41	64.25	64.06	64.5733	0.259537
	31.9833	65.41	64.06	64.06	64.51	0.259808
	32	65.61	64.06	64.06	64.5767	0.298298
	32.0167	65.61	64.06	64.06	64.5767	0.298298
	32.0333	65.61	64.06	64.06	64.5767	0.298298
	32.05	65.61	64.06	64.06	64.5767	0.298298
	32.0667	65.61	64.06	64.06	64.5767	0.298298
	32.0833	65.61	64.06	64.25	64.64	0.295691
	32.1	65.61	64.06	64.25	64.64	0.295691
	32.1167	65.61	64.06	64.25	64.64	0.295691
	32.1333	65.61	64.06	64.25	64.64	0.295691
	32.15	65.61	64.06	64.25	64.64	0.295691
	32.1667	65.61	64.25	64.25	64.7033	0.261732
	32.1833	65.61	64.25	64.25	64.7033	0.261732
	32.2	65.61	64.25	64.25	64.7033	0.261732
	32.2167	65.61	64.25	64.44	64.7667	0.261329
	32.2333	65.61	65.22	64.44	65.09	0.417892
	32.25	65.41	64.06	64.44	64.6367	0.29315
	32.2667	65.61	64.25	64.44	64.7667	0.261329
	32.2833	65.61	64.25	64.44	64.7667	0.261329
	32.3	65.41	64.25	64.44	64.7	0.225906
	32.3167	65.41	64.25	64.63	64.7633	0.266361
	32.3333	65.41	64.25	64.44	64.7	0.225906
	32.35	65.41	64.25	64.63	64.7633	0.266361
	32.3667	65.41	64.25	64.63	64.7633	0.266361
	32.3833	65.41	64.44	64.63	64.8267	0.193343
	32.4	65.41	64.25	64.63	64.7633	0.266361
	32.4167	65.41	64.44	64.63	64.8267	0.193343
	32.4333	65.22	64.44	64.63	64.7633	0.162492
	32.45	65.22	64.44	64.82	64.8267	0.221343
	32.4667	65.22	64.44	64.82	64.8267	0.221343
	32.4833	65.22	64.44	64.82	64.8267	0.221343
	32.5	65.22	64.44	65.02	64.8933	0.304947
	32.5167	65.22	64.44	65.02	64.8933	0.304947
	32.5333	65.02	64.44	64.82	64.76	0.204287
	32.55	65.02	64.44	65.02	64.8267	0.295322
	32.5667	65.02	64.63	65.02	64.89	0.198578
	32.5833	65.02	64.44	65.02	64.8267	0.295322
	32.6	65.02	64.63	65.02	64.89	0.198578
	32.6167	65.02	64.44	65.22	64.8933	0.39171
	32.6333	64.82	64.63	65.22	64.89	0.295691
	32.65	64.82	64.63	65.22	64.89	0.295691
	32.6667	64.82	64.63	65.22	64.89	0.295691
	32.6833	64.82	64.63	65.22	64.89	0.295691
	32.7	64.63	64.82	65.22	64.89	0.21362
	32.7167	64.82	64.82	65.22	64.9533	0.20367
	32.7333	64.63	64.82	65.22	64.89	0.21362
	32.75	64.63	64.82	65.22	64.89	0.21362
	32.7667	64.63	64.82	65.22	64.89	0.21362
	32.7833	64.63	64.82	65.41	64.9533	0.309414
	32.8	64.63	64.82	65.41	64.9533	0.309414
	32.8167	64.63	65.02	65.41	65.02	0.225167
	32.8333	64.63	65.02	65.41	65.02	0.225167
	32.85	64.63	65.02	65.22	64.9567	0.13745
	32.8667	64.63	65.02	65.41	65.02	0.225167
	32.8833	64.63	65.02	65.22	64.9567	0.13745
	32.9	64.44	65.02	65.41	64.9567	0.2455
	32.9167	64.63	65.02	65.22	64.9567	0.13745
	32.9333	64.44	65.02	65.22	64.8933	0.1647
	32.95	64.63	65.22	65.22	65.0233	0.113546
	32.9667	64.63	65.02	65.22	64.9567	0.13745
	32.9833	64.44	65.22	65.22	64.96	0.150111
	33	64.44	65.02	65.22	64.8933	0.1647
	33.0167	64.44	65.22	65.22	64.96	0.150111
	33.0333	64.44	65.22	65.22	64.96	0.150111
	33.05	64.44	65.02	65.22	64.8933	0.1647
	33.0667	64.44	65.22	65.22	64.96	0.150111
	33.0833	64.44	65.22	65.02	64.8933	0.1647
	33.1	64.44	65.22	65.02	64.8933	0.1647
	33.1167	64.63	65.02	65.02	64.89	0.0750555
	33.1333	64.63	65.02	65.02	64.89	0.0750555
	33.15	64.63	65.02	65.02	64.89	0.0750555
	33.1667	64.63	65.02	65.02	64.89	0.0750555
	33.1833	64.63	65.02	65.02	64.89	0.0750555
	33.2	64.63	65.02	64.82	64.8233	0.11452
	33.2167	64.63	65.02	65.02	64.89	0.0750555
	33.2333	64.63	65.02	64.82	64.8233	0.11452
	33.25	64.63	65.02	64.82	64.8233	0.11452
	33.2667	64.63	65.02	64.63	64.76	0.198578
	33.2833	64.63	65.02	64.63	64.76	0.198578
	33.3	64.63	65.02	64.63	64.76	0.198578
	33.3167	64.63	65.02	64.63	64.76	0.198578
[truncated: 1,801 more rows]
