# Supplementary material for: MobileLAMP: A low-cost, portable incubation device for isothermal nucleic acid amplification
Source: PLoS One. 2026 Apr 16;21(4):e0346874. doi: 10.1371/journal.pone.0346874 (PMC13086327; doi:10.1371/journal.pone.0346874)
Supplement: S2 Data — - MobileLAMP_lid.stl – MobileLAMP_pins.scad – MobileLAMP_pins.stl – MobileLAMP_top_part.scad – MobileLAMP_top_part.stl The above CAD and STL files are also available at: https://github.com/MohiniBhupathi/MobileLAMP. (XLSX) [file pone.0346874.s006.xlsx]

## Sheet: Tabelle1
	Time (min)	Temp1d	Temp2d	Temp3d	Mean	Std
	0.0166667	53.64	55.79	54.2	54.5433	0.836676
	0.0333333	53.688	55.692	54.1041	54.4947	0.827387
	0.05	53.7374	55.5937	54.0722	54.4678	0.789428
	0.0666667	53.7619	55.5445	54.0562	54.4542	0.770531
	0.0833333	53.7865	55.4952	54.0466	54.4428	0.748627
	0.1	53.8116	55.4456	54.0485	54.4352	0.721346
	0.116667	53.8296	55.4028	54.057	54.4298	0.69483
	0.133333	53.8497	55.3455	54.0634	54.4195	0.661797
	0.15	53.8654	55.2951	54.0627	54.4078	0.635783
	0.166667	53.8831	55.2548	54.0776	54.4052	0.607614
	0.183333	53.8976	55.2219	54.0898	54.4031	0.584575
	0.2	53.9141	55.1944	54.1043	54.4043	0.563162
	0.216667	53.9324	55.1633	54.1206	54.4054	0.538928
	0.233333	53.948	55.1402	54.1269	54.405	0.523503
	0.25	53.9615	55.1201	54.136	54.4059	0.508492
	0.266667	53.9734	55.1124	54.1508	54.4122	0.49721
	0.283333	53.9871	55.0995	54.167	54.4179	0.482554
	0.3	53.9961	55.0852	54.1844	54.4219	0.466837
	0.316667	54.0042	55.0752	54.203	54.4275	0.452923
	0.333333	54.0086	55.061	54.2197	54.4297	0.437866
	0.35	54.0155	55.0556	54.2401	54.4371	0.425546
	0.366667	54.0272	55.0483	54.2613	54.4456	0.411636
	0.383333	54.0378	55.0416	54.2831	54.4542	0.397851
	0.4	54.0476	55.0355	54.303	54.462	0.385259
	0.416667	54.0565	55.0276	54.3214	54.4685	0.372579
	0.433333	54.0623	55.0182	54.3428	54.4745	0.358032
	0.45	54.0723	55.0075	54.3649	54.4815	0.342317
	0.466667	54.0838	54.9995	54.3896	54.491	0.326819
	0.483333	54.0922	54.9921	54.4168	54.5004	0.310866
	0.5	54.1	54.989	54.4421	54.5103	0.297993
	0.516667	54.1093	54.9879	54.4698	54.5223	0.285158
	0.533333	54.1181	54.9869	54.4977	54.5342	0.272498
	0.55	54.1324	54.9877	54.5219	54.5473	0.261883
	0.566667	54.1457	54.9851	54.5447	54.5585	0.250365
	0.583333	54.1583	54.9826	54.5642	54.5684	0.240374
	0.6	54.174	54.9771	54.5826	54.5779	0.229131
	0.616667	54.1887	54.9719	54.6	54.5869	0.218598
	0.633333	54.2082	54.9684	54.62	54.5989	0.20756
	0.65	54.2284	54.9652	54.6388	54.6108	0.197001
	0.666667	54.2476	54.965	54.6551	54.6226	0.189028
	0.683333	54.2658	54.9649	54.6721	54.6343	0.180936
	0.7	54.2848	54.9676	54.6883	54.6469	0.174414
	0.716667	54.301	54.9701	54.7037	54.6583	0.168452
	0.733333	54.3182	54.9739	54.72	54.6707	0.162701
	0.75	54.3346	54.9761	54.7355	54.6821	0.156656
	0.766667	54.3503	54.9783	54.7471	54.6919	0.151928
	0.783333	54.3684	54.9777	54.7583	54.7014	0.145894
	0.8	54.3856	54.9772	54.7689	54.7106	0.140153
	0.816667	54.4053	54.978	54.7776	54.7203	0.135282
	0.833333	54.4256	54.9787	54.7874	54.7306	0.129983
	0.85	54.4436	54.9819	54.7968	54.7408	0.126157
	0.866667	54.4609	54.9849	54.8073	54.751	0.122054
	0.883333	54.4759	54.9878	54.8187	54.7608	0.117929
	0.9	54.4874	54.9883	54.8297	54.7685	0.113425
	0.916667	54.5014	54.9898	54.8403	54.7772	0.109224
	0.933333	54.5177	54.9925	54.8477	54.7859	0.106033
	0.95	54.5348	54.9962	54.8548	54.7952	0.103211
	0.966667	54.5526	55.0031	54.8616	54.8058	0.101695
	0.983333	54.5712	55.0119	54.8669	54.8167	0.101363
	1	54.5877	55.0182	54.872	54.826	0.100387
	1.01667	54.6035	55.0255	54.8769	54.8353	0.0999633
	1.03333	54.6188	55.0335	54.8804	54.8443	0.100462
	1.05	54.6322	55.0402	54.8838	54.8521	0.100744
	1.06667	54.6505	55.0498	54.8858	54.862	0.102259
	1.08333	54.6696	55.0601	54.8852	54.8716	0.105103
	1.1	54.6907	55.0701	54.8847	54.8818	0.107847
	1.11667	54.7098	55.0807	54.883	54.8911	0.111845
	1.13333	54.7229	55.0909	54.8825	54.8988	0.115918
	1.15	54.7278	55.1	54.8821	54.9033	0.120148
	1.16667	54.7298	55.1107	54.8781	54.9062	0.126943
	1.18333	54.7331	55.121	54.8719	54.9087	0.1345
	1.2	54.7337	55.1321	54.8635	54.9098	0.143589
	1.21667	54.7394	55.1437	54.8531	54.9121	0.153647
	1.23333	54.7462	55.1551	54.8429	54.9147	0.163464
	1.25	54.7515	55.1679	54.8343	54.9179	0.173587
	1.26667	54.7579	55.1804	54.8259	54.9214	0.183429
	1.28333	54.7616	55.1943	54.8166	54.9242	0.194618
	1.3	54.7615	55.2089	54.8065	54.9256	0.206696
	1.31667	54.759	55.2221	54.7955	54.9255	0.218654
	1.33333	54.7552	55.2359	54.7837	54.9249	0.23131
	1.35	54.7516	55.2484	54.7723	54.9241	0.243201
	1.36667	54.7481	55.2589	54.7612	54.9228	0.253897
	1.38333	54.7436	55.2683	54.7494	54.9204	0.264426
	1.4	54.7415	55.2757	54.7367	54.918	0.27424
	1.41667	54.7395	55.2829	54.7244	54.9156	0.283806
	1.43333	54.7364	55.2899	54.7147	54.9137	0.29214
	1.45	54.7335	55.2968	54.7051	54.9118	0.30026
	1.46667	54.7258	55.3043	54.6959	54.9087	0.308761
	1.48333	54.7173	55.3108	54.6858	54.9047	0.317158
	1.5	54.7078	55.3172	54.6728	54.8993	0.326898
	1.51667	54.6974	55.3243	54.6591	54.8936	0.337356
	1.53333	54.6873	55.3303	54.6447	54.8875	0.34763
	1.55	54.6751	55.3362	54.6307	54.8807	0.357719
	1.56667	54.661	55.3412	54.6171	54.8731	0.367211
	1.58333	54.6439	55.3453	54.6048	54.8647	0.375666
	1.6	54.6272	55.3485	54.5918	54.8558	0.384016
	1.61667	54.6098	55.3508	54.5792	54.8466	0.39181
	1.63333	54.5929	55.3523	54.5679	54.8377	0.398537
	1.65	54.5764	55.3531	54.5559	54.8285	0.405203
	1.66667	54.5581	55.3546	54.5452	54.8193	0.41168
	1.68333	54.5392	55.356	54.5347	54.81	0.418043
	1.7	54.5196	55.3575	54.5235	54.8002	0.424775
	1.71667	54.5006	55.3581	54.5116	54.7901	0.43143
	1.73333	54.481	55.3572	54.5009	54.7797	0.436728
	1.75	54.4619	55.3563	54.4906	54.7696	0.4419
	1.76667	54.4433	55.3547	54.4814	54.7598	0.446091
	1.78333	54.4251	55.3516	54.4745	54.7504	0.448495
	1.8	54.4053	55.3472	54.4678	54.7401	0.450182
	1.81667	54.3859	55.342	54.4622	54.73	0.450988
	1.83333	54.366	55.3355	54.4557	54.7191	0.451543
	1.85	54.3476	55.3291	54.4494	54.7087	0.452037
	1.86667	54.3308	55.3229	54.4443	54.6993	0.452014
	1.88333	54.3143	55.314	54.4392	54.6892	0.450547
	1.9	54.2983	55.3052	54.4363	54.6799	0.448204
	1.91667	54.2816	55.2959	54.4334	54.6703	0.44561
	1.93333	54.2674	55.2847	54.4305	54.6609	0.441917
	1.95	54.2525	55.2737	54.4287	54.6516	0.437907
	1.96667	54.238	55.2608	54.4279	54.6422	0.4325
	1.98333	54.2217	55.2483	54.4281	54.6327	0.426883
	2	54.2027	55.2359	54.4283	54.6223	0.421569
	2.01667	54.1841	55.2238	54.4285	54.6121	0.416388
	2.03333	54.166	55.2112	54.4287	54.602	0.410996
	2.05	54.1504	55.1982	54.4298	54.5928	0.404849
	2.06667	54.1372	55.1854	54.4328	54.5851	0.397875
	2.08333	54.1253	55.1722	54.4387	54.5787	0.389412
	2.1	54.1148	55.1592	54.4443	54.5728	0.381092
	2.11667	54.1035	55.1451	54.4499	54.5662	0.372389
	2.13333	54.0924	55.1307	54.4553	54.5595	0.363577
	2.15	54.0806	55.1138	54.4597	54.5514	0.354161
	2.16667	54.0701	55.0966	54.4659	54.5442	0.343787
	2.18333	54.0608	55.0791	54.4729	54.5376	0.332892
	2.2	54.0518	55.0612	54.4797	54.5309	0.321972
	2.21667	54.0429	55.0443	54.4882	54.5251	0.31091
	2.23333	54.0333	55.0276	54.4966	54.5192	0.300272
	2.25	54.0208	55.0112	54.5067	54.5129	0.289531
	2.26667	54.0086	54.9952	54.5175	54.5071	0.278846
	2.28333	53.9977	54.98	54.529	54.5022	0.268437
	2.3	53.987	54.965	54.5412	54.4978	0.258158
	2.31667	53.9807	54.9497	54.5541	54.4948	0.247292
	2.33333	53.9765	54.9353	54.5668	54.4929	0.236991
	2.35	53.9745	54.9205	54.5792	54.4914	0.226671
	2.36667	53.9736	54.9053	54.5932	54.4907	0.215927
	2.38333	53.9737	54.8909	54.6079	54.4909	0.205699
	2.4	53.9718	54.8762	54.6242	54.4907	0.195764
	2.41667	53.9699	54.8624	54.641	54.4911	0.186774
	2.43333	53.9691	54.8481	54.6566	54.4913	0.178576
	2.45	53.9683	54.8341	54.6718	54.4914	0.171406
	2.46667	53.9696	54.8202	54.6886	54.4928	0.164748
	2.48333	53.9709	54.806	54.7042	54.4937	0.159282
	2.5	53.9731	54.7927	54.7203	54.4954	0.155035
	2.51667	53.9774	54.7801	54.7362	54.4979	0.151856
	2.53333	53.9825	54.7671	54.7517	54.5004	0.149712
	2.55	53.9875	54.7556	54.7687	54.5039	0.149217
	2.56667	53.9935	54.7442	54.7882	54.5087	0.150329
	2.58333	53.9973	54.733	54.8083	54.5129	0.153523
	2.6	54	54.7226	54.8289	54.5172	0.158472
	2.61667	54.0047	54.7123	54.8491	54.522	0.164251
	2.63333	54.0083	54.7028	54.8679	54.5263	0.17082
	2.65	54.0127	54.6934	54.8882	54.5315	0.178623
	2.66667	54.0181	54.6854	54.9072	54.5369	0.186352
	2.68333	54.0233	54.6775	54.9276	54.5428	0.195281
	2.7	54.0305	54.6702	54.9477	54.5495	0.204176
	2.71667	54.0385	54.6637	54.9655	54.5559	0.212296
	2.73333	54.0484	54.6567	54.9838	54.563	0.220936
	2.75	54.0581	54.651	54.9999	54.5697	0.228588
	2.76667	54.0666	54.6453	55.0157	54.5759	0.23647
	2.78333	54.0779	54.6392	55.0312	54.5828	0.244274
	2.8	54.09	54.6331	55.0455	54.5895	0.251629
	2.81667	54.1038	54.626	55.0595	54.5964	0.259257
	2.83333	54.1184	54.6189	55.0714	54.6029	0.265986
	2.85	54.1326	54.6132	55.084	54.6099	0.272762
	2.86667	54.1475	54.6086	55.0953	54.6172	0.278569
	2.88333	54.1631	54.6047	55.1055	54.6245	0.283616
	2.9	54.1783	54.6015	55.1165	54.6321	0.288904
	2.91667	54.1933	54.5982	55.1254	54.639	0.293288
	2.93333	54.2089	54.5956	55.1341	54.6462	0.29735
	2.95	54.2242	54.5937	55.1417	54.6532	0.30073
	2.96667	54.2432	54.5923	55.1483	54.6613	0.30309
	2.98333	54.2629	54.5903	55.1548	54.6693	0.30564
	3	54.2821	54.589	55.1611	54.6774	0.307975
	3.01667	54.302	54.5888	55.1673	54.686	0.30977
	3.03333	54.3215	54.5891	55.1725	54.6944	0.310895
	3.05	54.3405	54.5918	55.1767	54.703	0.310595
	3.06667	54.3602	54.5939	55.179	54.711	0.309593
	3.08333	54.3794	54.5959	55.1803	54.7185	0.30817
	3.1	54.3973	54.5979	55.1816	54.7256	0.306862
	3.11667	54.4157	54.5999	55.1819	54.7325	0.305071
	3.13333	54.4348	54.6029	55.1823	54.74	0.302768
	3.15	54.4524	54.606	55.1817	54.7467	0.300135
	3.16667	54.4677	54.6102	55.1785	54.7521	0.295786
	3.18333	54.4836	54.6137	55.1744	54.7572	0.29129
	3.2	54.4973	54.6171	55.1687	54.761	0.28609
	3.21667	54.5126	54.6206	55.163	54.7654	0.280888
	3.23333	54.5297	54.6239	55.1575	54.7704	0.275693
	3.25	54.5444	54.6278	55.1512	54.7745	0.269985
	3.26667	54.5587	54.6323	55.145	54.7787	0.264132
	3.28333	54.5718	54.6389	55.1381	54.7829	0.25694
	3.3	54.5846	54.6465	55.1313	54.7875	0.249347
	3.31667	54.5971	54.6546	55.1237	54.7918	0.241178
	3.33333	54.6094	54.6626	55.1145	54.7955	0.232251
	3.35	54.6214	54.6694	55.1029	54.7979	0.222655
	3.36667	54.6332	54.6766	55.0897	54.7999	0.212078
	3.38333	54.6447	54.6849	55.0742	54.8013	0.199822
	3.4	54.656	54.6942	55.0581	54.8027	0.18681
	3.41667	54.6671	54.7039	55.0422	54.8044	0.173753
	3.43333	54.6769	54.7135	55.0258	54.8054	0.160516
	3.45	54.6855	54.723	55.0106	54.8063	0.147996
	3.46667	54.6939	54.7329	54.9939	54.8069	0.134537
	3.48333	54.7021	54.7432	54.9758	54.8071	0.120174
	3.5	54.7102	54.754	54.9572	54.8071	0.105364
	3.51667	54.7181	54.7646	54.9371	54.8066	0.0899454
	3.53333	54.7239	54.7746	54.9183	54.8056	0.0756459
	3.55	54.7276	54.7844	54.899	54.8036	0.0613768
	3.56667	54.7312	54.7935	54.8783	54.801	0.0469499
	3.58333	54.7327	54.803	54.8571	54.7976	0.032888
	3.6	54.7332	54.8125	54.8354	54.7937	0.0208984
	3.61667	54.7337	54.8224	54.8142	54.7901	0.0167884
	3.63333	54.7332	54.8327	54.7933	54.7864	0.0249767
	3.65	54.7327	54.8424	54.7729	54.7827	0.0376184
	3.66667	54.7313	54.8524	54.7519	54.7786	0.0520853
	3.68333	54.728	54.8629	54.7305	54.7738	0.0675396
	3.7	54.7227	54.8727	54.7086	54.768	0.0831191
	3.71667	54.7175	54.8819	54.6871	54.7622	0.0982538
	3.73333	54.7115	54.8903	54.6651	54.7556	0.113346
	3.75	54.7045	54.8971	54.6444	54.7487	0.126987
	3.76667	54.6957	54.9038	54.625	54.7415	0.140021
	3.78333	54.6842	54.9098	54.6059	54.7333	0.152607
	3.8	54.6719	54.9152	54.5872	54.7248	0.164727
	3.81667	54.658	54.92	54.5688	54.7156	0.176393
	3.83333	54.6452	54.9237	54.5508	54.7066	0.187292
	3.85	54.6328	54.9279	54.5339	54.6982	0.197857
	3.86667	54.6205	54.9314	54.5192	54.6904	0.20711
	3.88333	54.6086	54.9349	54.5047	54.6827	0.216204
	3.9	54.5939	54.939	54.4904	54.6744	0.225479
	3.91667	54.5786	54.9419	54.4765	54.6656	0.234073
	3.93333	54.5635	54.9448	54.4619	54.6567	0.242942
	3.95	54.5488	54.9471	54.4493	54.6484	0.25055
	3.96667	54.5353	54.9483	54.4387	54.6408	0.256621
	3.98333	54.5211	54.9495	54.4283	54.633	0.26261
	4	54.5053	54.9507	54.418	54.6247	0.268544
	4.01667	54.4897	54.9519	54.408	54.6165	0.274379
	4.03333	54.4755	54.953	54.3982	54.6089	0.28009
	4.05	54.4616	54.9542	54.3885	54.6014	0.285702
	4.06667	54.448	54.9548	54.3807	54.5945	0.290122
	4.08333	54.4356	54.9548	54.3731	54.5879	0.294161
	4.1	54.4225	54.9533	54.3656	54.5805	0.297352
	4.11667	54.4107	54.9512	54.3609	54.5743	0.298934
	4.13333	54.401	54.9476	54.358	54.5689	0.298795
	4.15	54.3915	54.943	54.3551	54.5632	0.298124
	4.16667	54.3822	54.9385	54.3523	54.5577	0.297454
	4.18333	54.3741	54.933	54.3495	54.5522	0.296225
	4.2	54.3671	54.9285	54.3476	54.5478	0.295086
	4.21667	54.3603	54.9236	54.3484	54.5441	0.292464
	4.23333	54.3527	54.9188	54.3509	54.5408	0.289096
	4.25	54.3452	54.9135	54.3533	54.5373	0.285523
	4.26667	54.3369	54.9067	54.3549	54.5328	0.281667
	4.28333	54.3277	54.9005	54.3555	54.5279	0.278578
	4.3	54.3207	54.8949	54.357	54.5242	0.275313
	4.31667	54.3119	54.8899	54.3584	54.5201	0.272442
	4.33333	54.3023	54.8849	54.3607	54.516	0.269263
	4.35	54.2938	54.88	54.3647	54.5129	0.265302
	4.36667	54.2856	54.8737	54.3695	54.5096	0.260242
	4.38333	54.2775	54.8673	54.375	54.5066	0.254885
	4.4	54.2705	54.8606	54.3814	54.5042	0.248934
	4.41667	54.2627	54.8524	54.3875	54.5009	0.242382
	4.43333	54.2561	54.8448	54.3936	54.4982	0.236167
	4.45	54.2505	54.8368	54.4004	54.4959	0.229381
	4.46667	54.245	54.8294	54.4072	54.4938	0.222991
	4.48333	54.2406	54.8235	54.4146	54.4929	0.217063
	4.5	54.2363	54.8178	54.4219	54.492	0.211267
	4.51667	54.2331	54.8126	54.4308	54.4922	0.205046
	4.53333	54.2271	54.8075	54.4413	54.492	0.198461
	4.55	54.2231	54.802	54.4533	54.4928	0.190935
	4.56667	54.2193	54.796	54.4677	54.4943	0.182323
	4.58333	54.2174	54.789	54.481	54.4958	0.173704
	4.6	54.2195	54.7827	54.4941	54.4988	0.165272
	4.61667	54.2195	54.7764	54.5052	54.5004	0.157981
	4.63333	54.2186	54.7707	54.5151	54.5015	0.15162
	4.65	54.2187	54.7655	54.5267	54.5036	0.144999
	4.66667	54.2188	54.7599	54.5389	54.5059	0.138124
	4.68333	54.2218	54.7554	54.5527	54.51	0.13112
	4.7	54.2267	54.7514	54.568	54.5154	0.123929
	4.71667	54.2305	54.7475	54.5821	54.52	0.117587
	4.73333	54.2362	54.7437	54.5968	54.5256	0.111205
	4.75	54.2408	54.7388	54.6113	54.5303	0.105114
	4.76667	54.2463	54.7345	54.6246	54.5352	0.0998622
	4.78333	54.2527	54.7318	54.6395	54.5413	0.0952625
	4.8	54.2589	54.7296	54.6549	54.5478	0.0913828
	4.81667	54.2659	54.7285	54.6701	54.5549	0.088352
	4.83333	54.2748	54.7268	54.6851	54.5622	0.0855593
	4.85	54.2845	54.7247	54.6997	54.5696	0.0832563
	4.86667	54.293	54.7231	54.7132	54.5764	0.0819644
	4.88333	54.3033	54.722	54.7264	54.5839	0.0810295
	4.9	54.3125	54.7219	54.7403	54.5916	0.0810852
	4.91667	54.3215	54.7223	54.7539	54.5992	0.0817235
	4.93333	54.3312	54.7233	54.7673	54.6072	0.0826642
	4.95	54.3398	54.7242	54.7812	54.6151	0.0844268
	4.96667	54.3492	54.7256	54.7949	54.6232	0.0863781
	4.98333	54.3593	54.7255	54.8084	54.6311	0.088727
	5	54.3703	54.7254	54.8208	54.6388	0.0910124
	5.01667	54.3839	54.7254	54.8321	54.6471	0.0928378
	5.03333	54.3964	54.7253	54.8414	54.6543	0.0944228
	5.05	54.4086	54.7277	54.8497	54.662	0.0952348
	5.06667	54.4215	54.7306	54.8569	54.6697	0.0954908
	5.08333	54.4331	54.7336	54.864	54.6769	0.0959506
	5.1	54.4455	54.7369	54.871	54.6845	0.0961876
	5.11667	54.4586	54.7403	54.8769	54.6919	0.0959499
	5.13333	54.4725	54.7441	54.8828	54.6998	0.0954762
	5.15	54.486	54.7498	54.8876	54.7078	0.0940356
	5.16667	54.5014	54.7566	54.8906	54.7162	0.0913056
	5.18333	54.5174	54.7628	54.8927	54.7243	0.088263
	5.2	54.534	54.7694	54.8939	54.7325	0.084606
	5.21667	54.5504	54.7755	54.8943	54.7401	0.0807838
	5.23333	54.5644	54.7815	54.8946	54.7468	0.0772841
	5.25	54.5771	54.7884	54.8941	54.7532	0.0733047
	5.26667	54.5886	54.7953	54.8927	54.7589	0.0691835
	5.28333	54.6018	54.8021	54.8905	54.7648	0.064542
	5.3	54.6177	54.8083	54.8883	54.7715	0.0597322
	5.31667	54.6352	54.8145	54.8845	54.7781	0.0540638
	5.33333	54.6524	54.8211	54.879	54.7842	0.0477814
	5.35	54.6683	54.8281	54.8718	54.7894	0.0412383
	5.36667	54.6829	54.8356	54.8631	54.7939	0.0348788
	5.38333	54.6962	54.8434	54.8546	54.7981	0.0299265
	5.4	54.7103	54.8512	54.8454	54.8023	0.0267029
	5.41667	54.7222	54.8599	54.8354	54.8058	0.027069
	5.43333	54.7317	54.8695	54.8248	54.8087	0.0315021
	5.45	54.7371	54.8795	54.8127	54.8098	0.0394517
	5.46667	54.7405	54.8905	54.7999	54.8103	0.0495546
	5.48333	54.7447	54.9018	54.7874	54.8113	0.0603517
	5.5	54.7479	54.913	54.7751	54.812	0.07141
	5.51667	54.754	54.9246	54.7621	54.8136	0.0830389
	5.53333	54.76	54.9366	54.7494	54.8153	0.0949395
	5.55	54.7639	54.9479	54.7361	54.8159	0.106984
	5.56667	54.7677	54.9596	54.7212	54.8162	0.120013
	5.58333	54.7705	54.9712	54.7058	54.8158	0.133343
	5.6	54.7722	54.9827	54.689	54.8146	0.147367
	5.61667	54.7739	54.9946	54.6708	54.8131	0.162312
	5.63333	54.7756	55.0063	54.6528	54.8116	0.177055
	5.65	54.7733	55.018	54.6352	54.8088	0.191632
	5.66667	54.7711	55.0289	54.6171	54.8057	0.206156
	5.68333	54.767	55.0393	54.5993	54.8019	0.220219
	5.7	54.7619	55.0495	54.581	54.7975	0.234501
	5.71667	54.758	55.0602	54.563	54.7937	0.248816
	5.73333	54.7512	55.0712	54.5461	54.7895	0.262772
	5.75	54.7455	55.0827	54.5305	54.7862	0.276344
	5.76667	54.7389	55.0935	54.5151	54.7825	0.289462
	5.78333	54.7315	55.1032	54.5	54.7782	0.301886
	5.8	54.7222	55.1122	54.486	54.7735	0.313455
	5.81667	54.7112	55.1212	54.4723	54.7682	0.32487
	5.83333	54.6994	55.1296	54.4597	54.7629	0.335455
	5.85	54.6869	55.1374	54.4481	54.7575	0.345214
	5.86667	54.6747	55.1451	54.4368	54.7522	0.354832
	5.88333	54.6607	55.1517	54.4248	54.7457	0.36425
	5.9	54.6451	55.1582	54.4131	54.7388	0.373555
	5.91667	54.6298	55.1642	54.4015	54.7318	0.382479
	5.93333	54.6148	55.1686	54.391	54.7248	0.390096
	5.95	54.5982	55.174	54.3816	54.7179	0.397718
	5.96667	54.5819	55.1788	54.3723	54.711	0.404974
	5.98333	54.5649	55.1836	54.3632	54.7039	0.412146
	6	54.5474	55.1883	54.3543	54.6967	0.419235
	6.01667	54.5302	55.1915	54.3464	54.6893	0.425039
	6.03333	54.5124	55.1936	54.3386	54.6815	0.430274
	6.05	54.4959	55.1962	54.3327	54.6749	0.434828
	6.06667	54.4798	55.1982	54.3277	54.6686	0.438646
	6.08333	54.463	55.1992	54.3228	54.6617	0.441929
	6.1	54.4485	55.1998	54.3198	54.656	0.444045
	6.11667	54.4315	55.1988	54.3159	54.6487	0.445869
	6.13333	54.4128	55.1978	54.313	54.6412	0.447313
	6.15	54.3965	55.1964	54.3109	54.6346	0.448032
	6.16667	54.3785	55.1944	54.3089	54.6273	0.448547
	6.18333	54.3599	55.191	54.3087	54.6199	0.447521
	6.2	54.3407	55.1867	54.3084	54.6119	0.446049
	6.21667	54.3201	55.1818	54.309	54.6036	0.444015
	6.23333	54.2998	55.1766	54.3096	54.5953	0.441784
	6.25	54.2809	55.1719	54.3111	54.5879	0.439415
	6.26667	54.2633	55.1662	54.3134	54.581	0.436167
	6.28333	54.248	55.1596	54.3165	54.5747	0.432013
	6.3	54.232	55.1527	54.3212	54.5686	0.426934
	6.31667	54.2164	55.1448	54.3259	54.5623	0.421464
	6.33333	54.2039	55.136	54.3305	54.5568	0.415471
	6.35	54.1917	55.1264	54.335	54.551	0.409087
	6.36667	54.1797	55.1164	54.3402	54.5454	0.402173
	6.38333	54.167	55.1064	54.3463	54.5399	0.395039
	6.4	54.1536	55.0971	54.353	54.5346	0.387947
	6.41667	54.1414	55.0879	54.3614	54.5302	0.380174
	6.43333	54.1295	55.0787	54.3705	54.5262	0.37218
	6.45	54.1197	55.0692	54.3802	54.523	0.363618
	6.46667	54.111	55.0593	54.3907	54.5203	0.354556
	6.48333	54.1007	55.0494	54.4009	54.517	0.345814
	6.5	54.0914	55.0393	54.411	54.5139	0.336964
	6.51667	54.0824	55.0296	54.4227	54.5116	0.327807
	6.53333	54.0746	55.0206	54.4359	54.5103	0.318302
	6.55	54.0669	55.0122	54.4497	54.5096	0.308932
	6.56667	54.0603	55.0043	54.4641	54.5096	0.299638
	6.58333	54.0548	54.996	54.4791	54.51	0.289956
	6.6	54.0484	54.9874	54.4938	54.5099	0.280428
	6.61667	54.044	54.9773	54.511	54.5108	0.269312
	6.63333	54.0407	54.9664	54.5295	54.5122	0.257378
	6.65	54.0375	54.9552	54.5469	54.5132	0.246006
	6.66667	54.0363	54.9435	54.5649	54.5149	0.234377
	6.68333	54.0361	54.933	54.5816	54.5169	0.223901
	6.7	54.0359	54.923	54.598	54.519	0.214139
	6.71667	54.0377	54.9132	54.6159	54.5223	0.204114
	6.73333	54.0375	54.9034	54.6343	54.5251	0.194719
	6.75	54.0354	54.8943	54.6524	54.5273	0.186524
	6.76667	54.0313	54.8842	54.6711	54.5289	0.178844
	6.78333	54.0244	54.8748	54.6903	54.5298	0.172603
	6.8	54.0187	54.8664	54.71	54.5317	0.167459
	6.81667	54.015	54.8576	54.7311	54.5346	0.162768
	6.83333	54.0143	54.8504	54.7527	54.5391	0.159169
	6.85	54.0156	54.8427	54.7731	54.5438	0.156402
	6.86667	54.0188	54.8346	54.794	54.5491	0.154446
	6.88333	54.0229	54.8267	54.8154	54.555	0.153712
	6.9	54.0268	54.8193	54.8355	54.5605	0.154282
	6.91667	54.0327	54.8134	54.8562	54.5674	0.155837
	6.93333	54.0385	54.8085	54.8756	54.5742	0.158244
	6.95	54.0441	54.8042	54.8937	54.5807	0.161233
	6.96667	54.0487	54.7999	54.9124	54.587	0.16526
	6.98333	54.0551	54.7947	54.9307	54.5935	0.169647
	7	54.0614	54.7891	54.9487	54.5997	0.174697
	7.01667	54.0695	54.784	54.9664	54.6066	0.179877
	7.03333	54.0804	54.779	54.9837	54.6144	0.185048
	7.05	54.0891	54.7749	54.999	54.621	0.190082
	7.06667	54.0995	54.7714	55.0132	54.628	0.194638
	7.08333	54.1098	54.7689	55.0271	54.6353	0.199163
	7.1	54.1218	54.7669	55.0407	54.6432	0.203437
	7.11667	54.1345	54.7659	55.055	54.6518	0.207824
	7.13333	54.147	54.7654	55.0682	54.6602	0.211802
	7.15	54.1602	54.7649	55.0802	54.6684	0.215358
	7.16667	54.1741	54.7649	55.0912	54.6767	0.218331
	7.18333	54.1908	54.7644	55.1011	54.6854	0.220747
	7.2	54.208	54.7644	55.1117	54.6947	0.223371
	7.21667	54.2268	54.7643	55.1221	54.7044	0.225838
	7.23333	54.2463	54.7643	55.1323	54.7143	0.22827
	7.25	54.2654	54.7648	55.1424	54.7242	0.230609
	7.26667	54.2861	54.7652	55.1522	54.7345	0.232798
	7.28333	54.3064	54.7662	55.1601	54.7442	0.234042
	7.3	54.3252	54.7677	55.1662	54.753	0.234423
	7.31667	54.3437	54.7701	55.1712	54.7617	0.234069
	7.33333	54.3619	54.772	55.1745	54.7694	0.233099
	7.35	54.3796	54.7744	55.1776	54.7772	0.231994
	7.36667	54.398	54.7753	55.1807	54.7847	0.231416
	7.38333	54.4161	54.7757	55.1838	54.7918	0.231085
	7.4	54.4338	54.7771	55.1842	54.7983	0.22914
	7.41667	54.4521	54.7784	55.1828	54.8044	0.226312
	7.43333	54.47	54.7817	55.1797	54.8105	0.221908
	7.45	54.4886	54.7855	55.1749	54.8163	0.216445
	7.46667	54.5069	54.7897	55.1701	54.8222	0.210884
	7.48333	54.5257	54.7938	55.1655	54.8283	0.205342
	7.5	54.5441	54.7979	55.1601	54.8341	0.199477
	7.51667	54.5632	54.802	55.1539	54.8397	0.193217
	7.53333	54.5818	54.807	55.1479	54.8456	0.186658
	7.55	54.5981	54.8125	55.1411	54.8505	0.179725
	7.56667	54.6131	54.8184	55.1335	54.855	0.172346
	7.58333	54.6278	54.8252	55.1244	54.8591	0.163823
	7.6	54.6431	54.8315	55.1138	54.8628	0.154712
	7.61667	54.6592	54.8377	55.1016	54.8662	0.144821
	7.63333	54.6749	54.8444	55.0888	54.8693	0.134471
	7.65	54.6893	54.8515	55.0753	54.872	0.123741
	7.66667	54.7016	54.8589	55.063	54.8745	0.113586
	7.68333	54.7125	54.8668	55.0492	54.8762	0.102682
	7.7	54.7223	54.8751	55.0347	54.8774	0.0915005
	7.71667	54.7318	54.8829	55.0214	54.8787	0.0812208
	7.73333	54.7402	54.8905	55.0066	54.8791	0.0705626
	7.75	54.7474	54.8976	54.9947	54.8799	0.0617969
	7.76667	54.7544	54.9041	54.9829	54.8805	0.0536411
	7.78333	54.7594	54.9105	54.9697	54.8799	0.0456575
	7.8	54.7642	54.9174	54.9567	54.8794	0.0386305
	7.81667	54.7709	54.9247	54.9422	54.8793	0.0324861
	7.83333	54.7775	54.9319	54.928	54.8791	0.0294124
	7.85	54.783	54.9391	54.9149	54.879	0.0302387
	7.86667	54.7874	54.9456	54.9037	54.8789	0.033722
	7.88333	54.7878	54.9521	54.8936	54.8779	0.039139
	7.9	54.7863	54.9586	54.8845	54.8765	0.0452536
	7.91667	54.7837	54.9645	54.8756	54.8746	0.0515784
	7.93333	54.7803	54.9698	54.8652	54.8718	0.0585997
	7.95	54.7769	54.9746	54.8541	54.8685	0.0658306
	7.96667	54.7735	54.9789	54.8423	54.8649	0.0732282
	7.98333	54.7702	54.9832	54.8316	54.8617	0.0802504
	8	54.7661	54.9874	54.8211	54.8582	0.0872918
	8.01667	54.7611	54.991	54.8107	54.8543	0.0940669
	8.03333	54.7542	54.9941	54.8015	54.8499	0.100222
	8.05	54.7465	54.9962	54.7915	54.8447	0.106227
	8.06667	54.737	54.9968	54.7817	54.8385	0.111483
	8.08333	54.7267	54.9969	54.7729	54.8322	0.116064
	8.1	54.7157	54.9966	54.7652	54.8258	0.119976
	8.11667	54.7039	54.9962	54.7584	54.8195	0.123477
	8.13333	54.6933	54.9963	54.7527	54.8141	0.126733
	8.15	54.6819	54.9965	54.747	54.8084	0.129985
	8.16667	54.6698	54.9966	54.7414	54.8026	0.133236
	8.18333	54.6559	54.9967	54.7368	54.7965	0.136162
	8.2	54.6404	54.9969	54.7331	54.7901	0.138783
	8.21667	54.6252	54.996	54.7295	54.7836	0.140887
	8.23333	54.6113	54.9942	54.726	54.7771	0.142413
	8.25	54.5977	54.9905	54.7225	54.7702	0.142951
	8.26667	54.5843	54.9858	54.7199	54.7633	0.142625
	8.28333	54.5702	54.9802	54.7191	54.7565	0.141181
	8.3	54.5545	54.9742	54.7192	54.7493	0.13935
	8.31667	54.539	54.9687	54.7209	54.7429	0.137143
	8.33333	54.5229	54.9623	54.7227	54.736	0.134677
	8.35	54.5072	54.9565	54.7244	54.7293	0.132587
	8.36667	54.4917	54.9502	54.7261	54.7227	0.130407
	8.38333	54.4766	54.9431	54.7277	54.7158	0.127918
	8.4	54.4608	54.936	54.7302	54.709	0.125391
	8.41667	54.4453	54.9276	54.7335	54.7021	0.122117
	8.43333	54.4311	54.9187	54.7375	54.6958	0.118509
	8.45	54.4172	54.9105	54.7424	54.69	0.115167
	8.46667	54.4065	54.9018	54.748	54.6854	0.111342
	8.48333	54.3969	54.8937	54.7544	54.6817	0.107742
	8.5	54.3876	54.8857	54.7624	54.6786	0.104186
	8.51667	54.3785	54.8778	54.7703	54.6755	0.101198
	8.53333	54.3695	54.8699	54.7789	54.6728	0.0986687
	8.55	54.3607	54.8626	54.7874	54.6702	0.0969521
	8.56667	54.3521	54.8549	54.7957	54.6676	0.0957675
	8.58333	54.3417	54.8468	54.8048	54.6645	0.0955039
	8.6	54.3316	54.8384	54.8137	54.6612	0.095948
	8.61667	54.3207	54.8295	54.8234	54.6578	0.0973808
	8.63333	54.311	54.8212	54.832	54.6547	0.0993754
	8.65	54.3033	54.8129	54.8412	54.6525	0.101786
	8.66667	54.2959	54.8053	54.8512	54.6508	0.105
	8.68333	54.2886	54.7972	54.8619	54.6492	0.109017
	8.7	54.2814	54.7897	54.8741	54.6484	0.114037
	8.71667	54.2763	54.7813	54.887	54.6482	0.11965
	8.73333	54.2703	54.7735	54.8996	54.6478	0.125908
	8.75	54.2664	54.7657	54.9129	54.6484	0.132574
	8.76667	54.2635	54.7576	54.926	54.649	0.139571
	8.78333	54.2607	54.75	54.938	54.6496	0.146413
	8.8	54.258	54.7415	54.9515	54.6503	0.154436
	8.81667	54.2562	54.7331	54.9647	54.6514	0.162541
	8.83333	54.2546	54.7253	54.9795	54.6531	0.171434
	8.85	54.2539	54.718	54.9957	54.6559	0.180957
	8.86667	54.2563	54.7108	55.0108	54.6593	0.18984
	8.88333	54.2585	54.7042	55.0265	54.6631	0.199033
	8.9	54.2618	54.6972	55.0411	54.6667	0.207933
	8.91667	54.2649	54.6897	55.0545	54.6697	0.216634
	8.93333	54.2729	54.6828	55.0677	54.6745	0.224677
	8.95	54.2817	54.676	55.0798	54.6792	0.232251
	8.96667	54.2903	54.6697	55.0926	54.6842	0.240075
	8.98333	54.2988	54.6639	55.1042	54.689	0.247268
	9	54.3031	54.6587	55.1164	54.6927	0.255006
	9.01667	54.3064	54.6536	55.1285	54.6961	0.262761
	9.03333	54.3125	54.6489	55.1385	54.7	0.269146
	9.05	54.3195	54.6448	55.1493	54.7045	0.275653
	9.06667	54.3263	54.6408	55.159	54.7087	0.281679
	9.08333	54.3358	54.6377	55.1677	54.7137	0.286584
	9.1	54.3433	54.6342	55.1762	54.7179	0.291796
	9.11667	54.3516	54.6312	55.1828	54.7218	0.295805
	9.13333	54.3607	54.6287	55.1884	54.7259	0.299054
	9.15	54.3696	54.6262	55.193	54.7296	0.30185
	9.16667	54.3794	54.6247	55.1975	54.7339	0.304145
	9.18333	54.3889	54.6237	55.202	54.7382	0.306216
	9.2	54.3993	54.6232	55.2046	54.7423	0.307116
	9.21667	54.4104	54.6222	55.2063	54.7463	0.307714
	9.23333	54.4222	54.6212	55.2071	54.7502	0.307837
	9.25	54.4348	54.6198	55.2061	54.7535	0.307252
	9.26667	54.4481	54.6184	55.2043	54.7569	0.306217
	9.28333	54.4611	54.6179	55.2008	54.7599	0.303932
	9.3	54.4749	54.6174	55.1947	54.7623	0.300331
	9.31667	54.4884	54.617	55.1879	54.7644	0.296384
	9.33333	54.5016	54.6161	55.1813	54.7663	0.292746
	9.35	54.5156	54.6147	55.1756	54.7686	0.289802
	9.36667	54.5293	54.6138	55.1691	54.7707	0.286288
	9.38333	54.5447	54.6138	55.1619	54.7735	0.281897
	9.4	54.5598	54.6154	55.154	54.7764	0.276499
	9.41667	54.5746	54.6183	55.1445	54.7792	0.269664
	9.43333	54.5901	54.6217	55.1344	54.7821	0.262246
	9.45	54.6053	54.6247	55.1236	54.7845	0.254756
	9.46667	54.6212	54.6275	55.1112	54.7867	0.246501
	9.48333	54.6368	54.6304	55.0982	54.7885	0.237973
	9.5	54.653	54.6327	55.0846	54.7901	0.229384
	9.51667	54.6698	54.6365	55.0704	54.7922	0.219816
	9.53333	54.6873	54.6397	55.0547	54.7939	0.209783
	9.55	54.7044	54.6429	55.0376	54.795	0.199096
	9.56667	54.7212	54.647	55.0209	54.7963	0.188166
	9.58333	54.7386	54.6511	55.0018	54.7972	0.176152
	9.6	54.7547	54.6562	54.9822	54.7977	0.163514
	9.61667	54.7715	54.6616	54.9639	54.799	0.151346
	9.63333	54.7879	54.6675	54.9433	54.7996	0.137932
	9.65	54.802	54.6739	54.9231	54.7997	0.124611
	9.66667	54.8168	54.6806	54.9015	54.7997	0.110547
	9.68333	54.8314	54.6879	54.8778	54.799	0.0954154
	9.7	54.8446	54.695	54.8544	54.798	0.0808553
	9.71667	54.8576	54.7021	54.8316	54.7971	0.0670633
	9.73333	54.8704	54.7091	54.8091	54.7962	0.0543998
	9.75	54.8829	54.7155	54.7861	54.7948	0.0435166
	9.76667	54.8961	54.7214	54.7628	54.7934	0.0361554
	9.78333	54.909	54.7272	54.7381	54.7914	0.0343806
	9.8	54.9197	54.7324	54.7148	54.789	0.0387516
	9.81667	54.9283	54.7386	54.6911	54.786	0.0474378
	9.83333	54.9377	54.7452	54.667	54.7833	0.0592734
	9.85	54.9478	54.7517	54.6433	54.781	0.0724952
	9.86667	54.9577	54.7587	54.6184	54.7783	0.0871806
	9.88333	54.9675	54.7651	54.594	54.7755	0.101938
	9.9	54.9741	54.7715	54.5708	54.7721	0.116054
	9.91667	54.9786	54.7778	54.548	54.7681	0.129965
	9.93333	54.982	54.7835	54.5264	54.764	0.143122
	9.95	54.9834	54.7887	54.5053	54.7591	0.155808
	9.96667	54.9838	54.7933	54.4837	54.7536	0.168491
	9.98333	54.9832	54.7974	54.4624	54.7477	0.180751
	10	54.9826	54.8014	54.4399	54.7413	0.193699
	10.0167	54.981	54.8045	54.4179	54.7344	0.205987
	10.0333	54.9785	54.8074	54.3953	54.7271	0.218476
	10.05	54.974	54.8104	54.3732	54.7192	0.230668
	10.0667	54.9688	54.8128	54.3523	54.7113	0.241991
	10.0833	54.9646	54.8163	54.3317	54.7042	0.253648
	10.1	54.9586	54.8186	54.3125	54.6965	0.264155
	10.1167	54.9507	54.82	54.2927	54.6878	0.274395
	10.1333	54.94	54.8214	54.274	54.6785	0.283919
	10.15	54.9286	54.8213	54.2557	54.6685	0.292593
	10.1667	54.9183	54.8212	54.2378	54.6591	0.301183
	10.1833	54.9092	54.8211	54.221	54.6504	0.30925
	10.2	54.9003	54.8201	54.2037	54.6414	0.317146
	10.2167	54.8877	54.8195	54.1875	54.6316	0.324545
	10.2333	54.8725	54.8185	54.1733	54.6214	0.330637
	10.25	54.8556	54.8169	54.1601	54.6109	0.335927
	10.2667	54.8371	54.8145	54.1472	54.5996	0.34062
	10.2833	54.8199	54.8111	54.1354	54.5888	0.3444
	10.3	54.8031	54.8073	54.1238	54.5781	0.347896
	10.3167	54.7867	54.803	54.1132	54.5676	0.35067
	10.3333	54.7715	54.7988	54.1045	54.5583	0.35258
	10.35	54.7557	54.7942	54.0968	54.5489	0.353758
	10.3667	54.7392	54.7886	54.0893	54.539	0.354424
	10.3833	54.723	54.7827	54.0836	54.5297	0.353971
	10.4	54.7071	54.7777	54.0788	54.5212	0.353536
	10.4167	54.6926	54.7723	54.0742	54.513	0.352902
	10.4333	54.6774	54.767	54.0704	54.5049	0.351808
	10.45	54.6606	54.7607	54.0659	54.4957	0.350649
	10.4667	54.643	54.7527	54.0624	54.486	0.348119
	10.4833	54.6239	54.7442	54.0597	54.476	0.344904
	10.5	54.6072	54.7363	54.0588	54.4674	0.341136
	10.5167	54.5917	54.7285	54.0596	54.4599	0.336569
	10.5333	54.5755	54.7217	54.0622	54.4531	0.33164
	10.55	54.5607	54.715	54.0655	54.447	0.326373
	10.5667	54.5442	54.7069	54.0688	54.4399	0.320454
	10.5833	54.527	54.6989	54.0729	54.4329	0.314175
	10.6	54.5102	54.69	54.0769	54.4257	0.30753
	10.6167	54.4928	54.6812	54.0816	54.4185	0.300541
	10.6333	54.4767	54.673	54.0855	54.4117	0.29434
	10.65	54.4619	54.6648	54.0893	54.4053	0.288248
	10.6667	54.4483	54.6568	54.0938	54.3996	0.281825
	10.6833	54.4369	54.6497	54.0991	54.3953	0.275557
	10.7	54.4248	54.6428	54.1069	54.3915	0.268088
	10.7167	54.414	54.6359	54.1155	54.3884	0.260318
	10.7333	54.4044	54.6291	54.1247	54.386	0.252251
	10.75	54.3949	54.6209	54.1346	54.3835	0.243176
	10.7667	54.3866	54.6133	54.1452	54.3817	0.234056
	10.7833	54.3775	54.6057	54.1573	54.3802	0.22423
	10.8	54.3666	54.5987	54.17	54.3784	0.21439
	10.8167	54.3559	54.5923	54.1834	54.3772	0.204549
	10.8333	54.3464	54.5854	54.1973	54.3764	0.194231
	10.85	54.3372	54.5791	54.2111	54.3758	0.184355
	10.8667	54.329	54.5724	54.2254	54.3756	0.174007
	10.8833	54.322	54.5653	54.2403	54.3759	0.163196
	10.9	54.3132	54.5582	54.2559	54.3757	0.152239
	10.9167	54.3055	54.5507	54.2729	54.3764	0.14043
	10.9333	54.3009	54.5443	54.2895	54.3783	0.129308
	10.95	54.2975	54.5389	54.3059	54.3808	0.118916
	10.9667	54.297	54.534	54.3229	54.3846	0.108508
	10.9833	54.2974	54.5296	54.3396	54.3889	0.0985878
	11	54.2969	54.5248	54.3578	54.3931	0.0880172
	11.0167	54.2944	54.521	54.3765	54.3973	0.078123
	11.0333	54.2919	54.5172	54.3957	54.4016	0.0685113
	11.05	54.2896	54.514	54.4146	54.406	0.0599958
	11.0667	54.2882	54.5112	54.4323	54.4106	0.0529668
	11.0833	54.2889	54.508	54.4497	54.4155	0.0467848
	11.1	54.2914	54.5044	54.4667	54.4208	0.0418419
	11.1167	54.2959	54.5018	54.4835	54.427	0.0389451
	11.1333	54.3003	54.4991	54.4999	54.4331	0.0383475
	11.15	54.3046	54.4975	54.5169	54.4397	0.0401922
	11.1667	54.3088	54.4973	54.5328	54.4463	0.043482
	11.1833	54.3129	54.4966	54.5492	54.4529	0.0482177
	11.2	54.3169	54.4964	54.5653	54.4596	0.053686
	11.2167	54.3229	54.4962	54.5803	54.4665	0.0590418
	11.2333	54.3287	54.497	54.5941	54.4733	0.0640378
	11.25	54.3353	54.4982	54.6068	54.4801	0.068525
	11.2667	54.3438	54.4999	54.6193	54.4877	0.0727163
	11.2833	54.3521	54.5016	54.6307	54.4948	0.0765492
	11.3	54.3613	54.5033	54.6427	54.5024	0.0807511
	11.3167	54.3712	54.5054	54.6545	54.5104	0.0847085
	11.3333	54.381	54.508	54.6653	54.5181	0.0880469
	11.35	54.3895	54.511	54.6749	54.5251	0.0908459
	11.3667	54.3988	54.514	54.6827	54.5318	0.0926767
	11.3833	54.4089	54.5174	54.6885	54.5383	0.0933364
	11.4	54.4208	54.5209	54.6934	54.545	0.0934249
	11.4167	54.4344	54.5248	54.6973	54.5522	0.0927494
	11.4333	54.4497	54.5291	54.7004	54.5597	0.0913248
	11.45	54.4647	54.5334	54.7033	54.5672	0.0899495
	11.4667	54.4804	54.5387	54.7054	54.5748	0.0876958
	11.4833	54.4958	54.5443	54.7074	54.5825	0.0852841
	11.5	54.5109	54.5509	54.7085	54.5901	0.0820493
	11.5167	54.5257	54.5579	54.7079	54.5972	0.0777855
	11.5333	54.5401	54.5658	54.7056	54.6039	0.0722733
	11.55	54.5543	54.5737	54.7016	54.6099	0.0659735
	11.5667	54.5673	54.5814	54.6969	54.6152	0.0593798
	11.5833	54.5819	54.5896	54.6905	54.6206	0.0516987
	11.6	54.5962	54.5977	54.6843	54.626	0.0441455
	11.6167	54.6122	54.6062	54.6781	54.6322	0.0364256
	11.6333	54.6289	54.6151	54.6712	54.6384	0.0282044
	11.65	54.6443	54.6239	54.6636	54.6439	0.0198546
	11.6667	54.6594	54.6336	54.6552	54.6494	0.0112147
	11.6833	54.6762	54.6436	54.6462	54.6553	0.00615545
	11.7	54.6936	54.6536	54.6364	54.6612	0.012688
	11.7167	54.7106	54.6645	54.6269	54.6673	0.0225671
	11.7333	54.7292	54.6737	54.6158	54.6729	0.0332353
	11.75	54.7475	54.6829	54.6032	54.6779	0.0446704
	11.7667	54.7654	54.6925	54.5916	54.6832	0.0557619
	11.7833	54.7839	54.7021	54.5794	54.6885	0.0672082
	11.8	54.8001	54.7129	54.5675	54.6935	0.0789553
	11.8167	54.814	54.7237	54.5557	54.6978	0.0904137
	11.8333	54.8276	54.7348	54.5434	54.7019	0.102364
	11.85	54.8409	54.7463	54.5312	54.7061	0.114369
	11.8667	54.856	54.7581	54.5192	54.7111	0.126561
	11.8833	54.8717	54.7709	54.5067	54.7164	0.139506
	11.9	54.887	54.7825	54.4926	54.7207	0.152702
	11.9167	54.9021	54.794	54.4796	54.7252	0.165275
	11.9333	54.9168	54.8044	54.4669	54.7294	0.177229
	11.95	54.9323	54.8143	54.4553	54.7339	0.188419
	11.9667	54.9465	54.8245	54.4447	54.7386	0.199178
	11.9833	54.9614	54.8342	54.4326	54.7427	0.210489
	12	54.975	54.8442	54.4198	54.7464	0.222218
	12.0167	54.9864	54.8536	54.4073	54.7491	0.233437
	12.0333	54.9976	54.8625	54.3942	54.7514	0.244698
	12.05	55.0066	54.8717	54.383	54.7538	0.255029
	12.0667	55.0135	54.8804	54.3729	54.7556	0.264456
	12.0833	55.0202	54.8899	54.3629	54.7577	0.274193
	12.1	55.0258	54.8999	54.354	54.7599	0.283538
	12.1167	55.0303	54.9093	54.3444	54.7613	0.292925
	12.1333	55.0347	54.9181	54.3349	54.7626	0.301957
	12.15	55.038	54.9258	54.3265	54.7634	0.309935
	12.1667	55.0393	54.932	54.3191	54.7635	0.316595
	12.1833	55.0395	54.9371	54.3119	54.7628	0.322667
	12.2	55.0379	54.9417	54.3056	54.7617	0.327908
	12.2167	55.0342	54.9463	54.3002	54.7603	0.332554
	12.2333	55.0317	54.9508	54.295	54.7592	0.337186
	12.25	55.0291	54.9548	54.2907	54.7582	0.341091
	12.2667	55.0266	54.9587	54.2865	54.7573	0.344946
	12.2833	55.0242	54.9616	54.2816	54.7558	0.348732
	12.3	55.0189	54.965	54.2758	54.7532	0.353011
	12.3167	55.0138	54.9679	54.2719	54.7512	0.356142
	12.3333	55.0067	54.9697	54.2697	54.7487	0.357829
	12.35	54.9969	54.9711	54.2685	54.7455	0.358727
	12.3667	54.9863	54.9705	54.2681	54.7416	0.358235
	12.3833	54.9729	54.9699	54.2669	54.7366	0.358088
	12.4	54.9599	54.9694	54.2657	54.7316	0.357958
	12.4167	54.9481	54.9688	54.2662	54.7277	0.357009
	12.4333	54.9365	54.9687	54.2684	54.7246	0.355442
	12.45	54.9232	54.9681	54.2715	54.7209	0.353182
	12.4667	54.9102	54.967	54.2745	54.7172	0.350738
	12.4833	54.8955	54.9645	54.2774	54.7125	0.347597
	12.5	54.8802	54.9615	54.2811	54.7076	0.34383
	12.5167	54.8651	54.9581	54.2857	54.703	0.339475
	12.5333	54.8484	54.9538	54.291	54.6977	0.334259
	12.55	54.831	54.9505	54.297	54.6928	0.329145
	12.5667	54.8121	54.9467	54.3038	54.6875	0.32343
	12.5833	54.7925	54.9425	54.3105	54.6818	0.317586
	12.6	54.7704	54.9378	54.3171	54.6751	0.311586
	12.6167	54.7487	54.9322	54.3235	54.6682	0.305257
	12.6333	54.7275	54.9267	54.3298	54.6614	0.299066
	12.65	54.7067	54.9208	54.3378	54.6551	0.291915
	12.6667	54.6863	54.915	54.3472	54.6495	0.284058
	12.6833	54.6654	54.9092	54.3583	54.6443	0.27551
	12.7	54.6449	54.9029	54.3708	54.6395	0.266067
	12.7167	54.6238	54.8963	54.384	54.6347	0.256181
	12.7333	54.6051	54.8897	54.3978	54.6309	0.246097
	12.75	54.5858	54.8832	54.4113	54.6268	0.23626
	12.7667	54.5678	54.8768	54.4255	54.6234	0.226217
	12.7833	54.5493	54.8709	54.4404	54.6202	0.216251
	12.8	54.5301	54.8651	54.4558	54.617	0.206156
	12.8167	54.5133	54.8593	54.4719	54.6148	0.195894
	12.8333	54.4939	54.8536	54.4868	54.6114	0.186487
	12.85	54.4759	54.8479	54.5023	54.6087	0.177
	12.8667	54.4582	54.8423	54.5175	54.606	0.167899
	12.8833	54.44	54.8368	54.5333	54.6033	0.158878
	12.9	54.424	54.8313	54.5497	54.6017	0.149818
	12.9167	54.4083	54.8258	54.5659	54.6	0.141276
	12.9333	54.392	54.8204	54.5825	54.5983	0.133034
	12.95	54.375	54.8151	54.5989	54.5963	0.125567
	12.9667	54.3584	54.8103	54.615	54.5946	0.119095
	12.9833	54.3403	54.8055	54.6308	54.5922	0.113687
	13	54.3234	54.8008	54.6454	54.5899	0.10934
	13.0167	54.3078	54.7957	54.6598	54.5878	0.105577
	13.0333	54.2926	54.7906	54.674	54.5857	0.102777
	13.05	54.2795	54.7865	54.6879	54.5846	0.100959
	13.0667	54.2658	54.783	54.7015	54.5834	0.100338
	13.0833	54.2523	54.7799	54.7131	54.5818	0.100804
	13.1	54.2401	54.7764	54.7236	54.58	0.101628
	13.1167	54.229	54.7734	54.7322	54.5782	0.10289
	13.1333	54.2191	54.7709	54.7406	54.5769	0.104384
	13.15	54.2104	54.7694	54.7498	54.5765	0.10615
	13.1667	54.2018	54.7694	54.7588	54.5767	0.10833
	13.1833	54.1925	54.7688	54.7676	54.5763	0.110798
	13.2	54.1853	54.7688	54.7763	54.5768	0.113075
	13.2167	54.1793	54.7687	54.7839	54.5773	0.115158
	13.2333	54.1743	54.7686	54.7914	54.5781	0.117126
	13.25	54.1695	54.769	54.7988	54.5791	0.119179
	13.2667	54.1647	54.77	54.8051	54.5799	0.121138
	13.2833	54.1601	54.7714	54.8105	54.5806	0.122964
	13.3	54.1555	54.7727	54.814	54.5808	0.124473
	13.3167	54.155	54.7741	54.8166	54.5819	0.125064
	13.3333	54.1554	54.7755	54.8184	54.5831	0.125312
	13.35	54.1567	54.7768	54.8192	54.5843	0.125221
	13.3667	54.1609	54.7791	54.82	54.5867	0.124595
	13.3833	54.166	54.7819	54.8191	54.589	0.123518
	13.4	54.172	54.7847	54.8165	54.5911	0.122018
	13.4167	54.1779	54.7874	54.8131	54.5928	0.12047
	13.4333	54.1827	54.7901	54.8081	54.5936	0.118973
	13.45	54.1854	54.7933	54.8023	54.5936	0.117933
	13.4667	54.1881	54.7968	54.7957	54.5935	0.117045
	13.4833	54.1907	54.8009	54.7884	54.5933	0.116388
	13.5	54.1933	54.8054	54.7795	54.5927	0.116024
	13.5167	54.1978	54.8103	54.7699	54.5927	0.115767
	13.5333	54.2031	54.8152	54.7597	54.5927	0.115826
	13.55	54.2103	54.8206	54.7479	54.5929	0.116269
	13.5667	54.2193	54.8259	54.7355	54.5936	0.117103
	13.5833	54.2281	54.8311	54.7224	54.5939	0.118747
	13.6	54.2387	54.8373	54.707	54.5943	0.121571
	13.6167	54.2491	54.8443	54.6911	54.5948	0.12584
	13.6333	54.2602	54.8518	54.6754	54.5958	0.131031
	13.65	54.2711	54.8602	54.6591	54.5968	0.137658
	13.6667	54.2808	54.869	54.6432	54.5977	0.145318
	13.6833	54.2914	54.8787	54.6266	54.5989	0.15416
	13.7	54.3008	54.8893	54.6096	54.5999	0.164364
	13.7167	54.3109	54.9007	54.5919	54.6012	0.175662
	13.7333	54.3229	54.9125	54.5738	54.603	0.187694
	13.75	54.3346	54.9242	54.5551	54.6046	0.200349
	13.7667	54.345	54.9357	54.5358	54.6055	0.213625
	13.7833	54.3572	54.9477	54.5161	54.607	0.227515
	13.8	54.3682	54.9595	54.4959	54.6079	0.241897
	13.8167	54.3809	54.9707	54.4761	54.6092	0.255937
	13.8333	54.3962	54.9813	54.4567	54.6114	0.269594
	13.85	54.4113	54.9914	54.4375	54.6134	0.282982
	13.8667	54.4281	55.0018	54.4196	54.6165	0.296125
	13.8833	54.4455	55.0121	54.402	54.6199	0.309182
	13.9	54.4626	55.0228	54.3838	54.6231	0.322803
	13.9167	54.4804	55.0333	54.3669	54.6269	0.335895
	13.9333	54.4987	55.0443	54.3494	54.6308	0.349518
	13.95	54.5167	55.0557	54.3323	54.6349	0.363284
	13.9667	54.5363	55.0669	54.3163	54.6398	0.376498
	13.9833	54.5534	55.078	54.2989	54.6435	0.390439
	14	54.5683	55.0886	54.281	54.6459	0.404423
	14.0167	54.5838	55.0985	54.2625	54.6483	0.418384
	14.0333	54.5991	55.1083	54.2436	54.6503	0.432583
	14.05	54.6189	55.118	54.2259	54.6543	0.446181
	14.0667	54.6404	55.1271	54.211	54.6595	0.458114
	14.0833	54.6604	55.1362	54.198	54.6649	0.469086
	14.1	54.68	55.1451	54.1861	54.6704	0.47953
	14.1167	54.6963	55.154	54.1752	54.6752	0.489417
	14.1333	54.7123	55.1622	54.1637	54.6794	0.499375
	14.15	54.7289	55.17	54.1515	54.6835	0.509404
	14.1667	54.7442	55.1772	54.1404	54.6873	0.518632
	14.1833	54.7602	55.1828	54.1278	54.6903	0.527854
	14.2	54.7749	55.1879	54.1164	54.693	0.536266
	14.2167	54.7893	55.1934	54.1059	54.6962	0.544367
	14.2333	54.8044	55.1983	54.0966	54.6997	0.55169
	14.25	54.8182	55.2032	54.0899	54.7037	0.557633
	14.2667	54.8317	55.208	54.085	54.7083	0.562634
	14.2833	54.844	55.2114	54.082	54.7125	0.565983
	14.3	54.8551	55.2142	54.079	54.7161	0.569046
	14.3167	54.865	55.217	54.0769	54.7196	0.571624
	14.3333	54.8727	55.2188	54.0739	54.7218	0.574095
	14.35	54.8783	55.2206	54.0711	54.7233	0.576502
	14.3667	54.8827	55.2224	54.07	54.725	0.577994
	14.3833	54.8881	55.2232	54.0706	54.7273	0.578138
	14.4	54.8943	55.2235	54.0729	54.7302	0.5772
	14.4167	54.8995	55.2232	54.0761	54.7329	0.575589
	14.4333	54.9035	55.2221	54.08	54.7352	0.57308
	14.45	54.9026	55.2199	54.0839	54.7355	0.570054
	14.4667	54.8998	55.2178	54.0877	54.7351	0.567043
	14.4833	54.897	55.2147	54.0914	54.7344	0.563599
	14.5	54.8942	55.2117	54.0951	54.7337	0.560206
	14.5167	54.8925	55.2086	54.0995	54.7336	0.556445
	14.5333	54.8898	55.2052	54.1056	54.7335	0.551613
	14.55	54.8852	55.2008	54.1133	54.7331	0.545492
	14.5667	54.8778	55.1954	54.1226	54.7319	0.538078
	14.5833	54.8696	55.1901	54.1317	54.7305	0.530765
	14.6	54.8606	55.1844	54.1406	54.7285	0.52332
	14.6167	54.8508	55.1788	54.1502	54.7266	0.515545
	14.6333	54.8412	55.1732	54.1596	54.7247	0.507894
	14.65	54.8317	55.1677	54.1698	54.7231	0.499933
	14.6667	54.8215	55.1617	54.1814	54.7216	0.49099
	14.6833	54.8115	55.1563	54.192	54.7199	0.482859
	14.7	54.8006	55.1505	54.2024	54.7178	0.474617
	14.7167	54.789	55.1442	54.2135	54.7156	0.465834
	14.7333	54.7757	55.1375	54.2244	54.7125	0.456945
	14.75	54.7617	55.1295	54.2359	54.709	0.447061
	14.7667	54.748	55.1216	54.2489	54.7062	0.436479
	14.7833	54.7325	55.1132	54.2617	54.7025	0.42583
	14.8	54.7165	55.1054	54.2743	54.6988	0.415598
	14.8167	54.6988	55.0987	54.2884	54.6953	0.405164
	14.8333	54.6805	55.0915	54.3022	54.6914	0.394694
	14.85	54.6617	55.084	54.3175	54.6877	0.383319
	14.8667	54.6441	55.076	54.3334	54.6845	0.371502
	14.8833	54.627	55.0681	54.3481	54.6811	0.360343
	14.9	54.6091	55.0603	54.3617	54.677	0.349838
	14.9167	54.5936	55.053	54.3733	54.6733	0.340628
	14.9333	54.5774	55.0459	54.3848	54.6693	0.331615
	14.95	54.5635	55.0392	54.3968	54.6665	0.322576
	14.9667	54.5499	55.0327	54.4095	54.664	0.313304
	14.9833	54.5346	55.0266	54.4229	54.6614	0.304099
	15	54.5196	55.0216	54.4368	54.6594	0.295156
	15.0167	54.503	55.0162	54.4506	54.6566	0.286252
	15.0333	54.4857	55.0108	54.4641	54.6535	0.277618
	15.05	54.4727	55.0045	54.4765	54.6512	0.269004
	15.0667	54.4609	54.9978	54.4877	54.6488	0.260744
	15.0833	54.4503	54.9917	54.4997	54.6472	0.252463
	15.1	54.4408	54.9851	54.5106	54.6455	0.244495
	15.1167	54.4286	54.9791	54.5213	54.643	0.237104
	15.1333	54.4166	54.9736	54.5309	54.6404	0.230546
	15.15	54.4039	54.9681	54.5387	54.6369	0.225019
	15.1667	54.3915	54.9642	54.5463	54.634	0.220374
	15.1833	54.3803	54.9607	54.5528	54.6313	0.216432
	15.2	54.3713	54.9573	54.5585	54.629	0.212856
	15.2167	54.3645	54.9544	54.5631	54.6273	0.209854
	15.2333	54.3577	54.9516	54.5668	54.6254	0.207294
	15.25	54.3501	54.9487	54.5697	54.6228	0.205234
	15.2667	54.3417	54.9459	54.5724	54.62	0.203299
	15.2833	54.3335	54.9426	54.5751	54.6171	0.201183
	15.3	54.3274	54.9399	54.5769	54.6147	0.199556
	15.3167	54.3224	54.9376	54.5795	54.6132	0.197765
	15.3333	54.3175	54.9354	54.5812	54.6114	0.196365
	15.35	54.3127	54.9337	54.5812	54.6092	0.195924
	15.3667	54.307	54.9325	54.5803	54.6066	0.196163
	15.3833	54.3024	54.9318	54.5778	54.604	0.197254
	15.4	54.3008	54.9321	54.5735	54.6021	0.199251
	15.4167	54.2993	54.9323	54.5685	54.6	0.201569
	15.4333	54.2977	54.9326	54.5627	54.5977	0.204206
	15.45	54.2953	54.9329	54.5562	54.5948	0.207238
	15.4667	54.2909	54.9336	54.5489	54.5912	0.210972
	15.4833	54.2886	54.9349	54.5401	54.5879	0.215464
	15.5	54.2883	54.9366	54.5306	54.5851	0.220356
	15.5167	54.2899	54.9387	54.5195	54.5827	0.226028
	15.5333	54.2925	54.9409	54.5077	54.5804	0.231961
	15.55	54.296	54.9435	54.4954	54.5783	0.238408
	15.5667	54.3004	54.946	54.4832	54.5765	0.244758
	15.5833	54.3056	54.9491	54.4704	54.575	0.251647
	15.6	54.3127	54.9526	54.4579	54.5744	0.25864
	15.6167	54.3207	54.9561	54.4464	54.5744	0.265157
	15.6333	54.3284	54.96	54.4334	54.5739	0.272674
	15.65	54.3371	54.9639	54.4206	54.5739	0.280098
	15.6667	54.3455	54.9678	54.4064	54.5732	0.28827
	15.6833	54.3519	54.9726	54.3907	54.5717	0.297759
	15.7	54.3581	54.9778	54.3753	54.5704	0.307403
	15.7167	54.3651	54.983	54.3593	54.5691	0.317321
	15.7333	54.3701	54.9885	54.3428	54.5672	0.327832
	15.75	54.3778	54.9941	54.3266	54.5662	0.338131
	15.7667	54.3884	54.9996	54.309	54.5657	0.349035
	15.7833	54.4007	55.0055	54.2918	54.566	0.360022
	15.8	54.4157	55.0113	54.2756	54.5675	0.370443
	15.8167	54.4333	55.0171	54.259	54.5698	0.381106
	15.8333	54.4506	55.0224	54.2434	54.5721	0.391044
	15.85	54.4675	55.0281	54.2273	54.5743	0.401544
	15.8667	54.4851	55.0342	54.2107	54.5767	0.41258
	15.8833	54.5014	55.0408	54.1936	54.5786	0.424189
	15.9	54.5174	55.0483	54.1767	54.5808	0.436159
	15.9167	54.5331	55.0547	54.161	54.5829	0.447096
	15.9333	54.5494	55.0616	54.1464	54.5858	0.457733
	15.95	54.5654	55.0684	54.1328	54.5889	0.467816
	15.9667	54.5821	55.0751	54.1187	54.592	0.478179
	15.9833	54.5985	55.0817	54.1058	54.5953	0.487987
	16	54.6135	55.0883	54.0939	54.5986	0.497244
	16.0167	54.6282	55.0948	54.083	54.602	0.505975
	16.0333	54.6427	55.1013	54.074	54.606	0.513758
	16.05	54.6568	55.1086	54.0651	54.6102	0.521927
	16.0667	54.6726	55.1155	54.0548	54.6143	0.530604
	16.0833	54.6891	55.1212	54.0455	54.6186	0.538262
	16.1	54.7052	55.1274	54.0355	54.6227	0.54649
	16.1167	54.721	55.133	54.0265	54.6268	0.553933
	16.1333	54.7355	55.1381	54.0194	54.631	0.560183
	16.15	54.7498	55.1436	54.0132	54.6355	0.566155
	16.1667	54.7637	55.1471	54.0089	54.6399	0.570226
	16.1833	54.7774	55.1506	54.0038	54.6439	0.57468
	16.2	54.7908	55.1535	53.9996	54.648	0.578412
	16.2167	54.8039	55.1559	53.9964	54.6521	0.581432
	16.2333	54.8168	55.1589	53.9932	54.6563	0.584661
	16.25	54.8294	55.1603	53.9927	54.6608	0.585843
	16.2667	54.8408	55.1612	53.9921	54.6647	0.586755
	16.2833	54.851	55.1612	53.9916	54.6679	0.587168
	16.3	54.8609	55.1601	53.9928	54.6713	0.586236
	16.3167	54.8678	55.1591	53.9914	54.6727	0.586568
	16.3333	54.8745	55.1581	53.9908	54.6745	0.586461
	16.35	54.88	55.158	53.9903	54.6761	0.586811
	16.3667	54.8835	55.1575	53.989	54.6767	0.587307
	16.3833	54.8888	55.157	53.9894	54.6784	0.586964
	16.4	54.893	55.155	53.9914	54.6798	0.585034
	16.4167	54.8962	55.1516	53.9952	54.681	0.581525
	16.4333	54.9002	55.1482	53.9997	54.6827	0.577654
	16.45	54.9023	55.1439	54.0051	54.6837	0.572892
	16.4667	54.9043	55.1391	54.0094	54.6843	0.568404
	16.4833	54.9063	55.133	54.0137	54.6843	0.563286
	16.5	54.9062	55.125	54.0188	54.6833	0.556839
	16.5167	54.9062	55.1166	54.0254	54.6828	0.54938
	16.5333	54.9062	55.1074	54.0346	54.6827	0.540261
	16.55	54.9062	55.0987	54.0444	54.6831	0.531069
	16.5667	54.9061	55.0906	54.0549	54.6839	0.521806
	16.5833	54.9061	55.0821	54.0652	54.6845	0.51245
	16.6	54.9041	55.0741	54.0753	54.6845	0.503413
	16.6167	54.8993	55.0653	54.0861	54.6836	0.493545
	16.6333	54.8926	55.0561	54.0976	54.6821	0.483108
	16.65	54.8841	55.0465	54.1105	54.6804	0.471679
	16.6667	54.8748	55.0356	54.1241	54.6782	0.459272
	16.6833	54.8647	55.0243	54.1374	54.6755	0.446793
	16.7	54.8548	55.0132	54.1514	54.6731	0.434063
	16.7167	54.8441	55.0016	54.1659	54.6706	0.420831
	16.7333	54.8337	54.9902	54.1811	54.6683	0.407361
	16.75	54.8244	54.9789	54.1977	54.667	0.393245
	16.7667	54.8143	54.9672	54.214	54.6652	0.379088
	16.7833	54.8035	54.9557	54.2291	54.6628	0.365556
	16.8	54.7909	54.9443	54.244	54.6597	0.352185
	16.8167	54.7766	54.9329	54.2586	54.656	0.338977
	16.8333	54.7617	54.9208	54.2738	54.6521	0.325056
	16.85	54.7461	54.9088	54.2895	54.6481	0.310898
	16.8667	54.7317	54.8968	54.305	54.6445	0.296977
	16.8833	54.7186	54.885	54.3202	54.6413	0.283287
	16.9	54.7057	54.8738	54.3343	54.6379	0.270474
	16.9167	54.6931	54.8628	54.349	54.635	0.257405
	16.9333	54.6807	54.8518	54.3635	54.632	0.244543
	16.95	54.6676	54.8409	54.3777	54.6288	0.231875
	16.9667	54.6538	54.8306	54.3943	54.6262	0.218328
	16.9833	54.6403	54.82	54.4096	54.6233	0.205234
	17	54.6251	54.8099	54.4247	54.6199	0.192602
	17.0167	54.6083	54.7999	54.4404	54.6162	0.179769
	17.0333	54.5908	54.7905	54.455	54.6121	0.167881
	17.05	54.5737	54.7822	54.4702	54.6087	0.156312
	17.0667	54.556	54.7734	54.4851	54.6048	0.144833
	17.0833	54.5395	54.7638	54.498	54.6005	0.134041
	17.1	54.5244	54.7543	54.5098	54.5962	0.123979
	17.1167	54.5096	54.7439	54.5205	54.5913	0.114184
	17.1333	54.496	54.7341	54.5319	54.5873	0.104517
	17.15	54.4826	54.7254	54.5448	54.5843	0.0949471
	17.1667	54.4686	54.7163	54.5584	54.5811	0.0853536
	17.1833	54.4549	54.7077	54.5717	54.5781	0.0767239
	17.2	54.4425	54.6997	54.5839	54.5754	0.0694385
	17.2167	54.4303	54.6927	54.5942	54.5724	0.0641184
	17.2333	54.4193	54.6863	54.6025	54.5693	0.0602805
	17.25	54.4085	54.6804	54.6098	54.5662	0.0576301
	17.2667	54.3969	54.6751	54.6161	54.5627	0.0562126
	17.2833	54.3866	54.6693	54.6231	54.5597	0.0550396
	17.3	54.3774	54.664	54.6292	54.5569	0.0546552
	17.3167	54.3685	54.6593	54.6351	54.5543	0.0549894
	17.3333	54.3597	54.6551	54.641	54.5519	0.0559388
	17.35	54.3501	54.6515	54.645	54.5489	0.0574606
	17.3667	54.3407	54.6483	54.649	54.546	0.0592573
	17.3833	54.3306	54.6461	54.6512	54.5426	0.061264
	17.4	54.3216	54.6444	54.6507	54.5389	0.0628126
	17.4167	54.3138	54.6432	54.6512	54.5361	0.0642808
	17.4333	54.3052	54.642	54.6507	54.5327	0.0658073
	17.45	54.2987	54.6404	54.6486	54.5292	0.0666786
	17.4667	54.2933	54.6392	54.6457	54.5261	0.0672781
	17.4833	54.2889	54.6386	54.6402	54.5226	0.0674572
	17.5	54.2866	54.6384	54.634	54.5197	0.0673205
	17.5167	54.2843	54.6392	54.6287	54.5174	0.0674935
	17.5333	54.284	54.6394	54.6244	54.516	0.0673795
	17.55	54.2847	54.6397	54.6202	54.5149	0.0671546
	17.5667	54.2854	54.64	54.6152	54.5136	0.067008
	17.5833	54.2871	54.6403	54.6095	54.5123	0.0668096
	17.6	54.2887	54.641	54.6029	54.5109	0.0669098
	17.6167	54.2922	54.6422	54.5957	54.51	0.0670524
	17.6333	54.2967	54.6444	54.5877	54.5096	0.067691
	17.65	54.301	54.6466	54.579	54.5089	0.068851
	17.6667	54.3053	54.6492	54.5696	54.5081	0.0707667
	17.6833	54.3085	54.6518	54.5604	54.5069	0.0732702
	17.7	54.3126	54.6549	54.5522	54.5066	0.0759571
	17.7167	54.3176	54.6584	54.545	54.507	0.0787587
	17.7333	54.3235	54.6624	54.5388	54.5082	0.0816071
	17.75	54.3312	54.6673	54.5327	54.5104	0.0848591
	17.7667	54.3368	54.6716	54.5267	54.5117	0.0883106
	17.7833	54.3443	54.676	54.5209	54.5137	0.0916919
	17.8	54.3526	54.6803	54.5159	54.5163	0.0947852
	17.8167	54.3587	54.6845	54.512	54.5184	0.0978206
	17.8333	54.3686	54.6897	54.5089	54.5224	0.100705
	17.85	54.3784	54.6948	54.5059	54.5264	0.103669
	17.8667	54.3879	54.6999	54.503	54.5303	0.106696
	17.8833	54.3972	54.7054	54.5009	54.5345	0.109657
	17.9	54.4064	54.7104	54.4989	54.5386	0.112403
	17.9167	54.4163	54.7158	54.4978	54.5433	0.11498
	17.9333	54.4251	54.7211	54.4967	54.5477	0.11764
	17.95	54.4366	54.7264	54.4957	54.5529	0.120155
	17.9667	54.449	54.7326	54.4955	54.559	0.122756
	17.9833	54.461	54.7393	54.4962	54.5655	0.125248
	18	54.4738	54.7464	54.4968	54.5723	0.127978
	18.0167	54.4863	54.7534	54.4992	54.5796	0.129929
	18.0333	54.4996	54.7593	54.5015	54.5868	0.13137
	18.05	54.5126	54.7657	54.5037	54.594	0.133084
	18.0667	54.5274	54.7725	54.5077	54.6025	0.134185
	18.0833	54.5428	54.7797	54.5115	54.6114	0.135538
	18.1	54.558	54.7878	54.5162	54.6207	0.137013
	18.1167	54.5748	54.7954	54.5208	54.6303	0.138233
	18.1333	54.5913	54.8019	54.5253	54.6395	0.139003
	18.15	54.6075	54.8073	54.5288	54.6479	0.139746
	18.1667	54.6233	54.8127	54.5323	54.6561	0.140536
	18.1833	54.6379	54.8185	54.5357	54.664	0.141618
	18.2	54.6521	54.8253	54.5391	54.6722	0.143222
	18.2167	54.6661	54.8329	54.5432	54.6807	0.144912
	18.2333	54.6797	54.8395	54.5482	54.6891	0.145705
	18.25	54.6941	54.8456	54.5547	54.6981	0.145433
	18.2667	54.7083	54.8501	54.5629	54.7071	0.143626
	18.2833	54.7221	54.8536	54.5709	54.7155	0.141398
	18.3	54.7347	54.8571	54.5796	54.7238	0.138808
	18.3167	54.746	54.8596	54.5899	54.7318	0.134918
	18.3333	54.757	54.863	54.6	54.74	0.131599
	18.35	54.7669	54.866	54.6117	54.7482	0.127232
	18.3667	54.7776	54.8684	54.6232	54.7564	0.122733
	18.3833	54.788	54.8708	54.6345	54.7644	0.118331
	18.4	54.7973	54.8717	54.6473	54.7721	0.112399
	18.4167	54.8063	54.8725	54.6599	54.7796	0.106584
	18.4333	54.8152	54.8729	54.6741	54.7874	0.0997491
	18.45	54.8239	54.8738	54.6888	54.7955	0.0928456
	18.4667	54.8304	54.8746	54.7024	54.8025	0.0864735
	18.4833	54.8359	54.8754	54.7158	54.809	0.0802027
	18.5	54.8392	54.8763	54.7281	54.8145	0.0744446
	18.5167	54.8415	54.8761	54.7392	54.8189	0.068732
	18.5333	54.8437	54.8755	54.7511	54.8234	0.0624561
	18.55	54.8459	54.8743	54.7636	54.8279	0.055613
	18.5667	54.8471	54.8727	54.7776	54.8325	0.0477504
	18.5833	54.8473	54.8707	54.7914	54.8364	0.039777
	18.6	54.8465	54.8682	54.8058	54.8401	0.0312438
	18.6167	54.8467	54.8643	54.8209	54.8439	0.0217212
	18.6333	54.8469	54.8604	54.8356	54.8477	0.0123797
	18.65	54.8461	54.8561	54.851	54.8511	0.00291209
	18.6667	54.8454	54.8523	54.8661	54.8546	0.00740444
	18.6833	54.8416	54.8495	54.8801	54.8571	0.0159069
	18.7	54.837	54.8453	54.8937	54.8587	0.0250036
	18.7167	54.8315	54.8407	54.9072	54.8598	0.0342258
	18.7333	54.8252	54.8352	54.9195	54.8599	0.0433269
	18.75	54.818	54.8273	54.9315	54.859	0.0534328
	18.7667	54.8091	54.8186	54.9425	54.8567	0.0634565
	18.7833	54.8003	54.8099	54.9541	54.8548	0.0737908
	18.8	54.7917	54.8004	54.9647	54.8523	0.0839814
	18.8167	54.7813	54.792	54.9751	54.8495	0.0936573
	18.8333	54.7711	54.785	54.9853	54.8472	0.102523
	18.85	54.7592	54.7772	54.9945	54.8436	0.111323
	18.8667	54.7456	54.7699	55.0034	54.8397	0.119859
	18.8833	54.7312	54.7632	55.0114	54.8353	0.127662
	18.9	54.7162	54.7561	55.0192	54.8305	0.135621
	18.9167	54.7005	54.7495	55.0268	54.8256	0.1433
	18.9333	54.6851	54.7435	55.0344	54.821	0.150656
	18.95	54.671	54.737	55.0418	54.8166	0.158075
	18.9667	54.6571	54.7301	55.0482	54.8118	0.16517
	18.9833	54.6436	54.7224	55.0527	54.8062	0.171705
	19	54.6303	54.7147	55.0563	54.8004	0.177694
	19.0167	54.6173	54.7076	55.0588	54.7946	0.182932
	19.0333	54.6036	54.701	55.0596	54.7881	0.187053
	19.05	54.5911	54.6954	55.0604	54.7823	0.190642
	19.0667	54.5779	54.6895	55.0603	54.7759	0.194028
	19.0833	54.5639	54.6831	55.0602	54.7691	0.197648
	19.1	54.5512	54.6763	55.0601	54.7625	0.201383
	19.1167	54.5388	54.6691	55.0583	54.7554	0.204424
	19.1333	54.5266	54.6619	55.0557	54.7481	0.207004
	19.15	54.5138	54.6548	55.0514	54.74	0.208757
	19.1667	54.5001	54.6483	55.0455	54.7313	0.209493
	19.1833	54.4858	54.6423	55.038	54.722	0.209235
	19.2	54.4727	54.6369	55.0297	54.7131	0.20831
	19.2167	54.4628	54.632	55.0199	54.7049	0.206174
	19.2333	54.4541	54.6271	55.0111	54.6974	0.204463
	19.25	54.4446	54.6223	55.0034	54.6901	0.203297
	19.2667	54.4343	54.618	54.994	54.6821	0.201177
	19.2833	54.4233	54.6128	54.984	54.6734	0.199167
	19.3	54.4105	54.609	54.9716	54.6637	0.195468
	19.3167	54.398	54.6058	54.9586	54.6541	0.191248
	19.3333	54.3868	54.6027	54.9458	54.6451	0.187073
	19.35	54.3747	54.6009	54.9332	54.6363	0.182501
	19.3667	54.3649	54.5987	54.92	54.6279	0.177679
	19.3833	54.3581	54.5966	54.9062	54.6203	0.172324
	19.4	54.3515	54.5944	54.8918	54.6126	0.166684
	19.4167	54.347	54.5923	54.8768	54.6054	0.160596
	19.4333	54.3425	54.5902	54.8612	54.598	0.154241
	19.45	54.3382	54.5891	54.8441	54.5905	0.146852
	19.4667	54.3359	54.5885	54.8266	54.5836	0.138883
	19.4833	54.3327	54.5883	54.8076	54.5762	0.130245
	19.5	54.3315	54.5886	54.789	54.5697	0.121503
	19.5167	54.3322	54.5894	54.7707	54.5641	0.112666
	19.5333	54.332	54.5897	54.7527	54.5581	0.104416
	19.55	54.3327	54.59	54.735	54.5526	0.0963753
	19.5667	54.3334	54.5898	54.7169	54.5467	0.0884639
	19.5833	54.3331	54.5897	54.699	54.5406	0.0810962
	19.6	54.3348	54.59	54.6815	54.5354	0.0738064
	19.6167	54.3384	54.5912	54.6643	54.5313	0.0665859
	19.6333	54.3429	54.5934	54.6474	54.5279	0.0598217
	19.65	54.3473	54.5956	54.6308	54.5246	0.0541016
	19.6667	54.3506	54.5983	54.6144	54.5211	0.0498732
	19.6833	54.3539	54.6009	54.5993	54.518	0.0473816
	19.7	54.3572	54.6035	54.5844	54.515	0.04656
	19.7167	54.3603	54.6061	54.5681	54.5115	0.0475912
	19.7333	54.3634	54.6101	54.5503	54.5079	0.0513097
	19.75	54.3674	54.614	54.5321	54.5045	0.0569732
	19.7667	54.3724	54.6185	54.515	54.5019	0.0638517
	19.7833	54.3792	54.6238	54.4999	54.501	0.0712495
	19.8	54.3859	54.6287	54.486	54.5002	0.0786109
	19.8167	54.3914	54.6334	54.4731	54.4993	0.0859952
	19.8333	54.3978	54.6391	54.4605	54.4991	0.0939763
	19.85	54.405	54.6447	54.4473	54.499	0.102404
	19.8667	54.4149	54.6508	54.4334	54.4997	0.11143
	19.8833	54.4266	54.6588	54.4198	54.5017	0.121446
	19.9	54.4381	54.6667	54.4056	54.5034	0.131903
	19.9167	54.4484	54.675	54.3933	54.5056	0.14179
	19.9333	54.4575	54.6827	54.3822	54.5075	0.150966
	19.95	54.4664	54.6894	54.3712	54.509	0.159573
	19.9667	54.4772	54.696	54.3613	54.5115	0.167655
	19.9833	54.4917	54.7025	54.3524	54.5155	0.175212
	20	54.5088	54.7095	54.3454	54.5212	0.182108
	20.0167	54.5266	54.7164	54.3393	54.5274	0.188544
	20.0333	54.544	54.7232	54.3351	54.5341	0.194092
	20.05	54.5591	54.7295	54.3293	54.5393	0.200212
	20.0667	54.5739	54.7367	54.3244	54.545	0.206335
	20.0833	54.5894	54.7443	54.3196	54.5511	0.212648
	20.1	54.6056	54.7518	54.3148	54.5574	0.218914
	20.1167	54.6224	54.7602	54.3128	54.5651	0.22432
	20.1333	54.6379	54.767	54.3107	54.5719	0.228943
	20.15	54.6531	54.7733	54.3105	54.579	0.23243
	20.1667	54.6671	54.7791	54.3102	54.5854	0.235633
	20.1833	54.6817	54.7843	54.3099	54.592	0.238603
	20.2	54.696	54.79	54.3105	54.5988	0.241364
	20.2167	54.709	54.7951	54.3111	54.605	0.243845
	20.2333	54.7218	54.8006	54.3125	54.6116	0.246118
	20.25	54.7334	54.8051	54.3139	54.6175	0.247885
	20.2667	54.7466	54.8086	54.3161	54.6238	0.248794
	20.2833	54.7607	54.8126	54.3192	54.6308	0.249547
	20.3	54.7744	54.8155	54.323	54.6376	0.249414
	20.3167	54.7879	54.8175	54.3293	54.6449	0.247539
	20.3333	54.7991	54.8199	54.3364	54.6518	0.245447
	20.35	54.8081	54.8208	54.3442	54.6577	0.242208
	20.3667	54.816	54.8207	54.3527	54.6631	0.238106
	20.3833	54.8226	54.8216	54.3602	54.6682	0.234945
	20.4	54.8282	54.8215	54.3676	54.6724	0.231352
	20.4167	54.8346	54.8219	54.3757	54.6774	0.227666
	20.4333	54.8409	54.8228	54.3845	54.6827	0.223841
	20.45	54.8471	54.8237	54.3932	54.688	0.220093
	20.4667	54.8542	54.8245	54.4034	54.694	0.215591
	20.4833	54.8611	54.8244	54.4142	54.6999	0.21029
	20.5	54.8669	54.8243	54.4249	54.7054	0.20505
	20.5167	54.8725	54.8232	54.4371	54.7109	0.198591
	20.5333	54.8781	54.8212	54.4491	54.7161	0.191816
	20.55	54.8825	54.8182	54.4609	54.7205	0.184687
	20.5667	54.8859	54.8143	54.4742	54.7248	0.176321
	20.5833	54.8873	54.8105	54.4881	54.7286	0.167554
	20.6	54.8876	54.8057	54.5027	54.732	0.158008
	20.6167	54.886	54.801	54.5188	54.7353	0.14764
	20.6333	54.8845	54.7959	54.5355	54.7386	0.136818
	20.65	54.8819	54.7898	54.5527	54.7415	0.125288
	20.6667	54.8775	54.7843	54.5705	54.7441	0.113636
	20.6833	54.8722	54.7784	54.588	54.7462	0.10194
	20.7	54.867	54.7721	54.606	54.7484	0.0898289
	20.7167	54.861	54.7649	54.6237	54.7498	0.0775246
	20.7333	54.855	54.7568	54.6429	54.7516	0.0643133
	20.75	54.8492	54.7483	54.6617	54.7531	0.0514423
	20.7667	54.8416	54.7384	54.6801	54.7534	0.0387118
	20.7833	54.8331	54.7278	54.6992	54.7534	0.0271071
	20.8	54.8219	54.7167	54.7152	54.7513	0.0204008
	20.8167	54.8099	54.7043	54.731	54.7484	0.0222088
	20.8333	54.7962	54.6926	54.7456	54.7448	0.0304028
	20.85	54.7819	54.6809	54.76	54.7409	0.0412594
	20.8667	54.7678	54.6684	54.7741	54.7368	0.053569
	20.8833	54.753	54.657	54.787	54.7324	0.0652817
	20.9	54.7385	54.6443	54.7998	54.7275	0.0778056
	20.9167	54.7234	54.6322	54.8114	54.7223	0.0896072
	20.9333	54.7085	54.6207	54.8237	54.7176	0.101532
	20.95	54.6929	54.6093	54.8366	54.7129	0.113794
	20.9667	54.6777	54.6008	54.8484	54.709	0.124102
	20.9833	54.6627	54.5925	54.86	54.705	0.134306
	21	54.6471	54.5847	54.8705	54.7007	0.143752
	21.0167	54.6308	54.5769	54.8791	54.6956	0.152222
	21.0333	54.6129	54.5679	54.8858	54.6888	0.160447
	21.05	54.5934	54.5589	54.8915	54.6813	0.168204
	21.0667	54.5743	54.5491	54.8962	54.6732	0.17588
	21.0833	54.5557	54.5398	54.9008	54.6654	0.18325
	21.1	54.5364	54.5316	54.9053	54.6578	0.190123
	21.1167	54.5185	54.5239	54.908	54.6501	0.195772
	21.1333	54.4999	54.5168	54.9106	54.6425	0.201179
	21.15	54.4827	54.5093	54.9115	54.6345	0.205847
	21.1667	54.4668	54.5009	54.9124	54.6267	0.210875
	21.1833	54.4503	54.4935	54.9124	54.6187	0.215013
	21.2	54.4341	54.4872	54.9098	54.6104	0.217369
	21.2167	54.4182	54.4814	54.9065	54.602	0.219065
	21.2333	54.4027	54.4761	54.9014	54.5934	0.219677
	21.25	54.3883	54.4704	54.8948	54.5845	0.219613
	21.2667	54.3763	54.4653	54.8874	54.5763	0.218832
	21.2833	54.3655	54.4602	54.8802	54.5686	0.218039
	21.3	54.3548	54.4546	54.8722	54.5606	0.217065
	21.3167	54.3454	54.4492	54.8635	54.5527	0.215649
	21.3333	54.3351	54.4428	54.8542	54.544	0.214331
	21.35	54.3241	54.4365	54.8432	54.5346	0.212251
	21.3667	54.3142	54.4307	54.8317	54.5255	0.209536
	21.3833	54.3045	54.4255	54.8203	54.5168	0.20668
	21.4	54.296	54.4218	54.8083	54.5087	0.202773
	21.4167	54.2887	54.4199	54.7948	54.5011	0.197186
	21.4333	54.2815	54.4181	54.7806	54.4934	0.19129
	21.45	54.2765	54.4164	54.7633	54.4854	0.183675
	21.4667	54.2734	54.416	54.7464	54.4786	0.175468
	21.4833	54.2705	54.4147	54.7288	54.4713	0.167412
	21.5	54.2695	54.4149	54.7108	54.465	0.158341
	21.5167	54.2676	54.415	54.6947	54.4591	0.150376
	21.5333	54.2638	54.4147	54.6764	54.4516	0.141642
	21.55	54.2601	54.4144	54.6593	54.4446	0.133533
	21.5667	54.2555	54.4141	54.6416	54.4371	0.125268
	21.5833	54.2519	54.4142	54.6243	54.4301	0.116942
	21.6	54.2494	54.4139	54.6081	54.4238	0.109361
	21.6167	54.2478	54.4145	54.5905	54.4176	0.100694
	21.6333	54.2483	54.4152	54.5732	54.4122	0.0920915
	21.65	54.2497	54.4158	54.5554	54.407	0.0832396
	21.6667	54.2521	54.4169	54.5387	54.4026	0.0748001
	21.6833	54.2564	54.418	54.524	54.3995	0.0672178
	21.7	54.2587	54.419	54.5105	54.3961	0.0605379
	21.7167	54.2609	54.4206	54.4964	54.3926	0.0536831
	21.7333	54.2631	54.4231	54.4816	54.3893	0.046733
	21.75	54.2643	54.426	54.4663	54.3855	0.0403842
	21.7667	54.2694	54.4294	54.4495	54.3828	0.034252
	21.7833	54.2753	54.4332	54.4339	54.3808	0.0304692
	21.8	54.282	54.4365	54.4195	54.3793	0.02936
	21.8167	54.2896	54.4403	54.407	54.3789	0.0307097
	21.8333	54.297	54.444	54.3964	54.3791	0.0336
	21.85	54.3062	54.4482	54.3869	54.3804	0.0374028
	21.8667	54.3162	54.4533	54.3784	54.3826	0.0420839
	21.8833	54.328	54.4584	54.37	54.3855	0.0471803
	21.9	54.3395	54.4648	54.3627	54.389	0.0530286
	21.9167	54.3509	54.4712	54.3564	54.3928	0.0587066
	21.9333	54.3629	54.4776	54.351	54.3972	0.0640696
	21.95	54.3747	54.4843	54.3457	54.4016	0.0697507
	21.9667	54.3882	54.491	54.3405	54.4066	0.0754389
	21.9833	54.4024	54.4981	54.3354	54.412	0.0813908
	22	54.4174	54.5051	54.3296	54.4174	0.0877822
	22.0167	54.434	54.5126	54.3238	54.4235	0.0944318
	22.0333	54.4503	54.5209	54.3199	54.4304	0.100692
	22.05	54.4673	54.5297	54.3177	54.4382	0.10632
	22.0667	54.484	54.5384	54.3165	54.4463	0.111492
	22.0833	54.4993	54.5465	54.3169	54.4542	0.115506
	22.1	54.5153	54.5545	54.3165	54.4621	0.119961
	22.1167	54.53	54.5624	54.3144	54.4689	0.125234
	22.1333	54.5464	54.5708	54.3132	54.4768	0.130322
	22.15	54.5643	54.5795	54.3129	54.4856	0.135237
	22.1667	54.5839	54.5887	54.3143	54.4956	0.139555
	22.1833	54.606	54.5973	54.3174	54.5069	0.142862
	22.2	54.6287	54.6058	54.3204	54.5183	0.146224
	22.2167	54.6519	54.6137	54.3233	54.5297	0.149414
	22.2333	54.6747	54.6201	54.3262	54.5403	0.151945
	22.25	54.696	54.6264	54.3308	54.5511	0.153586
	22.2667	54.7179	54.6316	54.337	54.5622	0.154015
	22.2833	54.7403	54.6368	54.3439	54.5737	0.154142
	22.3	54.7633	54.642	54.3516	54.5856	0.153982
	22.3167	54.7888	54.6466	54.36	54.5985	0.153485
	22.3333	54.8139	54.6517	54.3691	54.6115	0.152891
	22.35	54.8384	54.6562	54.3789	54.6245	0.151798
	22.3667	54.8634	54.6597	54.3893	54.6375	0.150107
	22.3833	54.889	54.6632	54.4005	54.6509	0.148265
	22.4	54.915	54.6662	54.4131	54.6648	0.145683
	22.4167	54.9435	54.6686	54.4274	54.6798	0.142636
	22.4333	54.9704	54.6715	54.4422	54.6947	0.139596
	22.45	54.9958	54.6734	54.4567	54.7086	0.136438
	22.4667	55.0197	54.6753	54.471	54.722	0.133508
	22.4833	55.0411	54.6772	54.4841	54.7341	0.131049
	22.5	55.0621	54.6781	54.4979	54.746	0.128224
	22.5167	55.0816	54.6794	54.5114	54.7575	0.125742
	22.5333	55.1008	54.6798	54.5256	54.7687	0.123021
	22.55	55.1196	54.6792	54.5404	54.7797	0.120179
	22.5667	55.139	54.6786	54.5558	54.7911	0.117716
	22.5833	55.158	54.6766	54.5726	54.8024	0.115066
	22.6	55.1776	54.6736	54.5892	54.8135	0.11329
	22.6167	55.1959	54.6707	54.6063	54.8243	0.112003
	22.6333	55.2138	54.6674	54.6231	54.8347	0.111633
	22.65	55.2323	54.6631	54.6396	54.845	0.11242
	22.6667	55.2495	54.6589	54.6558	54.8547	0.113964
	22.6833	55.2663	54.6537	54.6717	54.8639	0.1165
	22.7	55.2817	54.6482	54.6874	54.8724	0.119775
	22.7167	55.2939	54.6436	54.7027	54.8801	0.123064
	22.7333	55.3058	54.6391	54.7178	54.8876	0.126989
	22.75	55.3155	54.6351	54.7326	54.8944	0.13097
	22.7667	55.324	54.6312	54.748	54.9011	0.135354
	22.7833	55.3323	54.6268	54.7641	54.9077	0.140487
	22.8	55.3385	54.6224	54.7798	54.9136	0.145736
	22.8167	55.3445	54.6176	54.7962	54.9195	0.151745
	22.8333	55.3475	54.6124	54.8123	54.9241	0.157872
	22.85	55.3494	54.6068	54.8272	54.9278	0.164175
	22.8667	55.3494	54.6003	54.8418	54.9305	0.170893
	22.8833	55.3464	54.5929	54.8562	54.9318	0.177911
	22.9	55.3425	54.5846	54.8703	54.9325	0.185503
	22.9167	55.3376	54.576	54.8842	54.9326	0.19344
	22.9333	55.3339	54.5669	54.8978	54.9328	0.201917
	22.95	55.3302	54.5579	54.9102	54.9328	0.210213
	22.9667	55.3256	54.5486	54.9216	54.9319	0.218398
	22.9833	55.3202	54.5403	54.9327	54.931	0.226095
	23	55.3119	54.5311	54.9436	54.9289	0.234035
	23.0167	55.3008	54.521	54.9535	54.9251	0.241904
	23.0333	55.29	54.5111	54.9632	54.9214	0.249835
	23.05	55.2765	54.4994	54.9719	54.9159	0.258167
	23.0667	55.2623	54.4887	54.9804	54.9105	0.265996
	23.0833	55.2483	54.4786	54.9888	54.9052	0.273623
	23.1	55.2317	54.4691	54.9952	54.8987	0.280071
	23.1167	55.2135	54.4606	55.0016	54.8919	0.285946
	23.1333	55.1947	54.4527	55.0069	54.8848	0.291178
	23.15	55.1762	54.4459	55.0104	54.8775	0.295171
	23.1667	55.1591	54.439	55.013	54.8704	0.298858
	23.1833	55.1444	54.4323	55.0138	54.8635	0.301862
	23.2	55.1289	54.4261	55.012	54.8557	0.303388
	23.2167	55.1107	54.419	55.0094	54.8464	0.304883
	23.2333	55.093	54.4134	55.0059	54.8374	0.305291
	23.25	55.0726	54.4074	55.0008	54.827	0.305057
	23.2667	55.0517	54.401	54.9941	54.8156	0.304284
	23.2833	55.0342	54.3951	54.9858	54.805	0.302657
	23.3	55.0151	54.3879	54.9768	54.7932	0.30134
	23.3167	54.9973	54.3812	54.9671	54.7818	0.299486
	23.3333	54.9799	54.375	54.9567	54.7705	0.297057
	23.35	54.9609	54.3694	54.9465	54.7589	0.294388
	23.3667	54.9413	54.3648	54.9356	54.7472	0.290875
	23.3833	54.9221	54.3607	54.9249	54.7359	0.287213
	23.4	54.9022	54.3561	54.9136	54.724	0.283446
	23.4167	54.8828	54.3521	54.9016	54.7122	0.279127
	23.4333	54.8628	54.3481	54.889	54.7	0.274472
	23.45	54.8432	54.3442	54.8749	54.6874	0.269111
	23.4667	54.825	54.3413	54.8619	54.676	0.263824
	23.4833	54.8071	54.3393	54.8474	54.6646	0.257349
	23.5	54.7896	54.3374	54.8315	54.6528	0.250184
	23.5167	54.7715	54.3364	54.8158	54.6412	0.242644
	23.5333	54.7537	54.3354	54.7987	54.6293	0.234428
	23.55	54.7363	54.3326	54.782	54.6169	0.227332
	23.5667	54.7211	54.3307	54.7655	54.6058	0.219949
	23.5833	54.7073	54.3293	54.7476	54.5948	0.211677
	23.6	54.6938	54.327	54.7301	54.5836	0.204043
	23.6167	54.6814	54.3271	54.7129	54.5738	0.19538
	23.6333	54.6694	54.3267	54.6959	54.564	0.187116
	23.65	54.6575	54.3258	54.6793	54.5542	0.179248
	23.6667	54.6459	54.3259	54.663	54.5449	0.171045
	23.6833	54.6326	54.325	54.6478	54.5352	0.163818
	23.7	54.6205	54.3242	54.6329	54.5259	0.156758
	23.7167	54.6086	54.3238	54.62	54.5175	0.150402
	23.7333	54.599	54.3244	54.6073	54.5102	0.143745
	23.75	54.5895	54.325	54.594	54.5028	0.136802
	23.7667	54.5793	54.327	54.5818	54.496	0.129631
	23.7833	54.5702	54.3285	54.5698	54.4895	0.122859
	23.8	54.5603	54.33	54.558	54.4827	0.116169
	23.8167	54.5525	54.3324	54.5473	54.4774	0.109588
	23.8333	54.5449	54.3343	54.5367	54.472	0.103361
	23.85	54.5365	54.3377	54.5273	54.4671	0.0968809
	23.8667	54.5293	54.3405	54.5188	54.4629	0.0911883
	23.8833	54.5202	54.3438	54.5096	54.4579	0.0848667
	23.9	54.5123	54.348	54.5006	54.4537	0.0781898
	23.9167	54.5055	54.3526	54.4918	54.45	0.0714049
	23.9333	54.4969	54.3582	54.4831	54.4461	0.0641592
	23.95	54.4924	54.3637	54.4763	54.4442	0.057993
	23.9667	54.4899	54.3692	54.4696	54.4429	0.0520219
	23.9833	54.4894	54.3741	54.4639	54.4425	0.0469121
	24	54.4918	54.379	54.4592	54.4433	0.0424819
	24.0167	54.4952	54.3838	54.4545	54.4445	0.0382783
	24.0333	54.4965	54.388	54.4508	54.4451	0.0347091
	24.05	54.4969	54.3932	54.4471	54.4458	0.0307285
	24.0667	54.4983	54.3984	54.4444	54.447	0.0273547
	24.0833	54.4996	54.4044	54.4426	54.4489	0.0240348
	24.1	54.5038	54.411	54.4416	54.4521	0.0213995
	24.1167	54.51	54.4169	54.4407	54.4559	0.0196289
	24.1333	54.515	54.4233	54.4389	54.4591	0.0179228
	24.15	54.5199	54.4297	54.438	54.4625	0.0170759
	24.1667	54.5256	54.4354	54.4372	54.4661	0.0172103
	24.1833	54.5322	54.4416	54.4372	54.4703	0.0179979
	24.2	54.5387	54.4482	54.4389	54.4753	0.0188884
	24.2167	54.5459	54.4548	54.4397	54.4802	0.0204304
	24.2333	54.5531	54.4627	54.4414	54.4857	0.0221751
	24.25	54.5611	54.4706	54.443	54.4916	0.024342
	24.2667	54.5708	54.4784	54.4455	54.4983	0.026642
	24.2833	54.5814	54.4866	54.4496	54.5059	0.0285913
	24.3	54.5928	54.4948	54.4554	54.5143	0.0300079
	24.3167	54.6029	54.5033	54.4619	54.5227	0.0310572
	24.3333	54.6139	54.5118	54.4692	54.5316	0.0319029
	24.35	54.6246	54.5197	54.478	54.5408	0.0319303
	24.3667	54.6351	54.5275	54.4867	54.5498	0.0319826
	24.3833	54.6484	54.5347	54.4961	54.5597	0.0320632
	24.4	54.6613	54.5418	54.5061	54.5698	0.0319033
	24.4167	54.6751	54.5489	54.5151	54.5797	0.0322945
	24.4333	54.6895	54.5554	54.5258	54.5902	0.0322712
	24.45	54.7027	54.5614	54.537	54.6004	0.0319536
	24.4667	54.7157	54.5673	54.5481	54.6104	0.0318765
	24.4833	54.7293	54.5732	54.5599	54.6208	0.032029
	24.5	54.7417	54.5785	54.5705	54.6302	0.0324235
	24.5167	54.7538	54.5842	54.5818	54.6399	0.0328867
	24.5333	54.7676	54.5904	54.5938	54.6506	0.0338162
	24.55	54.7822	54.5956	54.6065	54.6614	0.035285
	24.5667	54.7984	54.6006	54.6199	54.673	0.0374572
	24.5833	54.8152	54.6047	54.6331	54.6843	0.0403513
	24.6	54.8327	54.6078	54.6468	54.6958	0.0440898
	24.6167	54.8508	54.6108	54.6621	54.7079	0.048585
	24.6333	54.8696	54.6133	54.6762	54.7197	0.0535014
	24.65	54.888	54.6153	54.69	54.7311	0.0587278
	24.6667	54.9051	54.6172	54.7045	54.7423	0.0641282
	24.6833	54.9198	54.6192	54.7187	54.7526	0.0693319
	24.7	54.9332	54.6216	54.7345	54.7631	0.074792
	24.7167	54.9454	54.624	54.7508	54.7734	0.0804961
	24.7333	54.9564	54.625	54.7668	54.7827	0.0868324
	24.75	54.9681	54.6254	54.7825	54.792	0.0935538
	24.7667	54.9797	54.6244	54.7988	54.801	0.101319
	24.7833	54.991	54.623	54.8149	54.8096	0.109314
	24.8	55.0021	54.6215	54.8297	54.8178	0.116918
	24.8167	55.011	54.6196	54.8443	54.825	0.124534
	24.8333	55.0177	54.6172	54.8586	54.8312	0.132177
	24.85	55.0234	54.6149	54.8727	54.837	0.139695
	24.8667	55.0279	54.6121	54.8883	54.8428	0.148083
	24.8833	55.0324	54.6093	54.9027	54.8481	0.156024
	24.9	55.0367	54.6066	54.9159	54.853	0.163497
	24.9167	55.04	54.6029	54.9289	54.8572	0.171313
	24.9333	55.0432	54.5988	54.9408	54.8609	0.178904
	24.95	55.0453	54.5933	54.9525	54.8637	0.187076
	24.9667	55.0474	54.5874	54.9639	54.8662	0.195399
	24.9833	55.0495	54.5815	54.9752	54.8687	0.203626
	25	55.0505	54.5758	54.9854	54.8705	0.211293
	25.0167	55.0495	54.57	54.9945	54.8713	0.218382
	25.0333	55.0466	54.5639	55.0026	54.871	0.225148
	25.05	55.0438	54.5573	55.0097	54.8703	0.231684
	25.0667	55.0401	54.5494	55.0158	54.8684	0.238433
	25.0833	55.0364	54.542	55.0219	54.8668	0.244868
	25.1	55.0318	54.5352	55.026	54.8643	0.250124
	25.1167	55.0254	54.5284	55.0301	54.8613	0.255254
	25.1333	55.0181	54.5222	55.0341	54.8581	0.260059
	25.15	55.009	54.5156	55.0363	54.8536	0.264161
	25.1667	54.9981	54.5081	55.0384	54.8482	0.268656
	25.1833	54.9865	54.5002	55.0387	54.8418	0.272492
	25.2	54.9742	54.4928	55.0373	54.8348	0.275197
	25.2167	54.9621	54.4856	55.0368	54.8281	0.278309
	25.2333	54.9512	54.4784	55.0354	54.8217	0.281023
	25.25	54.9406	54.4717	55.0332	54.8152	0.283071
	25.2667	54.9311	54.4642	55.0293	54.8082	0.284795
	25.2833	54.9199	54.4567	55.0221	54.7996	0.28482
	25.3	54.907	54.4498	55.0141	54.7903	0.284176
	25.3167	54.8913	54.4429	55.0055	54.7799	0.283095
	25.3333	54.8721	54.4371	54.9952	54.7681	0.280674
	25.35	54.8523	54.4313	54.9852	54.7563	0.278314
	25.3667	54.8328	54.4256	54.9745	54.7443	0.275618
	25.3833	54.8148	54.42	54.9631	54.7326	0.272604
	25.4	54.799	54.4134	54.9511	54.7212	0.26977
	25.4167	54.7836	54.4069	54.9376	54.7094	0.266179
	25.4333	54.7685	54.4015	54.9226	54.6975	0.261361
	25.45	54.7517	54.3956	54.907	54.6848	0.256445
	25.4667	54.7353	54.3916	54.8917	54.6729	0.250684
	25.4833	54.7192	54.3877	54.8767	54.6612	0.245045
	25.5	54.7024	54.3839	54.8611	54.6491	0.239094
	25.5167	54.6869	54.382	54.8441	54.6376	0.231479
	25.5333	54.6707	54.3796	54.8265	54.6256	0.223817
	25.55	54.6559	54.3777	54.8084	54.614	0.215654
	25.5667	54.6424	54.3759	54.7906	54.603	0.207658
	25.5833	54.6302	54.3736	54.7731	54.5923	0.200064
	25.6	54.6182	54.3722	54.7551	54.5818	0.191714
	25.6167	54.6054	54.3719	54.7374	54.5716	0.183031
	25.6333	54.5919	54.371	54.72	54.561	0.174736
	25.65	54.5776	54.3707	54.7021	54.5501	0.165923
	25.6667	54.5637	54.3718	54.6854	54.5403	0.156965
	25.6833	54.551	54.3724	54.669	54.5308	0.148414
	25.7	54.5405	54.3734	54.6511	54.5217	0.138945
	25.7167	54.5303	54.375	54.6336	54.513	0.129402
	25.7333	54.5183	54.3751	54.6147	54.5027	0.119893
	25.75	54.5055	54.3766	54.5961	54.4927	0.109831
	25.7667	54.493	54.379	54.5787	54.4836	0.0998937
	25.7833	54.4827	54.3814	54.5616	54.4752	0.0901388
	25.8	54.4735	54.3843	54.5466	54.4681	0.0811681
	25.8167	54.4656	54.3871	54.5309	54.4612	0.0719263
	25.8333	54.4578	54.3904	54.5164	54.4549	0.063028
	25.85	54.4482	54.3941	54.503	54.4484	0.0544665
	25.8667	54.4397	54.3983	54.4882	54.4421	0.0449621
	25.8833	54.4324	54.4024	54.4744	54.4364	0.0360482
	25.9	54.4243	54.4074	54.4601	54.4306	0.0263941
	25.9167	54.4174	54.4129	54.4451	54.4252	0.0162653
	25.9333	54.4126	54.4189	54.4322	54.4212	0.00710864
	25.95	54.4049	54.4253	54.4186	54.4163	0.00466928
	25.9667	54.3984	54.4306	54.4061	54.4117	0.0128352
	25.9833	54.3939	54.4369	54.3956	54.4088	0.0210963
	26	54.3885	54.4441	54.3852	54.4059	0.029851
	26.0167	54.3861	54.4516	54.3767	54.4048	0.0378359
	26.0333	54.3848	54.4611	54.3693	54.4051	0.046277
	26.05	54.3835	54.4709	54.362	54.4055	0.0548542
	26.0667	54.3833	54.4812	54.3556	54.4067	0.0631257
	26.0833	54.384	54.4927	54.3503	54.409	0.0716047
	26.1	54.3847	54.5047	54.345	54.4115	0.0802338
	26.1167	54.3844	54.5171	54.3415	54.4143	0.0881938
	26.1333	54.3841	54.5293	54.339	54.4175	0.0956437
	26.15	54.3848	54.5414	54.3373	54.4212	0.102574
	26.1667	54.3855	54.5534	54.3374	54.4254	0.108596
	26.1833	54.388	54.5662	54.3375	54.4306	0.115014
	26.2	54.3906	54.5794	54.3385	54.4362	0.121207
	26.2167	54.3931	54.593	54.3394	54.4418	0.127583
	26.2333	54.3984	54.6074	54.3403	54.4487	0.134333
	26.25	54.4036	54.6216	54.3412	54.4555	0.141021
	26.2667	54.4117	54.6358	54.3429	54.4634	0.147173
	26.2833	54.4205	54.6502	54.3463	54.4724	0.152675
	26.3	54.4292	54.664	54.3514	54.4816	0.157049
	26.3167	54.4397	54.6772	54.3581	54.4917	0.160277
	26.3333	54.4519	54.6913	54.3646	54.5026	0.163961
	26.35	54.4649	54.7051	54.3702	54.5134	0.168042
	26.3667	54.4767	54.7189	54.3757	54.5238	0.172127
	26.3833	54.4872	54.7325	54.382	54.5339	0.17579
	26.4	54.4966	54.745	54.3889	54.5435	0.178546
	26.4167	54.5057	54.7569	54.3967	54.5531	0.180629
	26.4333	54.5167	54.7686	54.4051	54.5635	0.182276
	26.45	54.5284	54.7808	54.4134	54.5742	0.18418
	26.4667	54.5408	54.7938	54.4223	54.5856	0.186159
	26.4833	54.555	54.8071	54.4338	54.5986	0.187098
	26.5	54.5699	54.8199	54.4459	54.6119	0.187402
	26.5167	54.5855	54.8315	54.4586	54.6252	0.186827
	26.5333	54.5998	54.8426	54.4728	54.6384	0.185206
	26.55	54.6128	54.853	54.4859	54.6506	0.183861
	26.5667	54.6245	54.8638	54.4997	54.6627	0.182391
	26.5833	54.637	54.8745	54.5141	54.6752	0.180535
	26.6	54.6493	54.8851	54.5282	54.6875	0.178757
	26.6167	54.6623	54.8951	54.5439	54.7004	0.175936
	26.6333	54.675	54.9045	54.5601	54.7132	0.172546
	26.65	54.6865	54.9138	54.5769	54.7257	0.168847
	26.6667	54.6978	54.9226	54.5942	54.7382	0.164593
	26.6833	54.7079	54.9307	54.6112	54.7499	0.160216
	26.7	54.7167	54.9383	54.628	54.761	0.155718
	26.7167	54.7264	54.9454	54.6444	54.772	0.151068
	26.7333	54.7368	54.9528	54.6622	54.784	0.1459
	26.75	54.7471	54.9601	54.6807	54.796	0.140422
	26.7667	54.7611	54.9669	54.6988	54.809	0.134759
	26.7833	54.7738	54.9732	54.7175	54.8215	0.128568
	26.8	54.7863	54.9784	54.7359	54.8335	0.122022
	26.8167	54.7985	54.9826	54.753	54.8447	0.11556
	26.8333	54.8056	54.9872	54.7698	54.8542	0.109593
	26.85	54.8116	54.9913	54.7863	54.8631	0.103544
	26.8667	54.8144	54.9943	54.8017	54.8702	0.0976536
	26.8833	54.8162	54.9974	54.8168	54.8768	0.0919676
	26.9	54.818	54.9994	54.8334	54.8836	0.0851485
	26.9167	54.8178	55.0009	54.8487	54.8892	0.0788343
	26.9333	54.8195	55.002	54.8638	54.8951	0.0724308
	26.95	54.8193	55.0025	54.8796	54.9005	0.0657948
	26.9667	54.8181	55.0026	54.8942	54.9049	0.0597437
	26.9833	54.8169	55.0022	54.9076	54.9089	0.0542304
	27	54.8127	55.0008	54.92	54.9112	0.0494043
	27.0167	54.8087	54.9984	54.9312	54.9128	0.0450998
	27.0333	54.8037	54.9956	54.9404	54.9132	0.0419593
	27.05	54.798	54.9923	54.9503	54.9135	0.039413
	27.0667	54.7904	54.9891	54.9593	54.9129	0.0383849
	27.0833	54.7819	54.9854	54.9671	54.9115	0.0384896
	27.1	54.7737	54.9812	54.9757	54.9102	0.0395063
	27.1167	54.7646	54.9767	54.9833	54.9082	0.0415814
	27.1333	54.7567	54.9717	54.9908	54.9064	0.0442469
	27.15	54.748	54.9663	54.9981	54.9041	0.0477969
	27.1667	54.7394	54.9604	55.0027	54.9009	0.0511604
	27.1833	54.7321	54.9542	55.0063	54.8975	0.0544041
	27.2	54.7238	54.9475	55.0081	54.8931	0.0574927
	27.2167	54.7157	54.94	55.0081	54.8879	0.0602444
	27.2333	54.7068	54.9315	55.0072	54.8819	0.0631142
	27.25	54.6961	54.9237	55.0046	54.8748	0.0655645
	27.2667	54.6847	54.9154	55.0021	54.8674	0.0682701
	27.2833	54.6716	54.9077	54.9988	54.8594	0.0707996
	27.3	54.6567	54.9006	54.9955	54.8509	0.0734691
	27.3167	54.6422	54.8925	54.9906	54.8418	0.0756603
	27.3333	54.628	54.886	54.9841	54.8327	0.0767932
	27.35	54.614	54.881	54.9759	54.8236	0.0769267
	27.3667	54.6013	54.875	54.9671	54.8145	0.0768527
	27.3833	54.5889	54.8692	54.9576	54.8052	0.0765112
	27.4	54.5748	54.8619	54.9474	54.7947	0.0765212
	27.4167	54.5619	54.8533	54.9373	54.7842	0.0766898
	27.4333	54.5493	54.8453	54.9266	54.7737	0.0764896
	27.45	54.537	54.8373	54.9153	54.7632	0.076037
	27.4667	54.5278	54.8295	54.9041	54.7538	0.0751521
	27.4833	54.5188	54.8217	54.8923	54.7442	0.0740383
	27.5	54.51	54.8139	54.879	54.7343	0.0724541
	27.5167	54.5023	54.8063	54.8659	54.7248	0.0708116
	27.5333	54.4938	54.7983	54.8522	54.7147	0.0692485
	27.55	54.4845	54.7903	54.8379	54.7042	0.0677506
	27.5667	54.4753	54.7824	54.8238	54.6939	0.0663969
	27.5833	54.4654	54.7742	54.8092	54.6829	0.065185
	27.6	54.4567	54.766	54.7931	54.6719	0.0635997
	27.6167	54.4481	54.7579	54.7764	54.6608	0.0621036
	27.6333	54.4387	54.7498	54.7601	54.6495	0.0610849
	27.65	54.4284	54.7424	54.7431	54.638	0.0604916
	27.6667	54.4165	54.735	54.7265	54.626	0.0606295
	27.6833	54.4047	54.7276	54.7102	54.6142	0.0610895
	27.7	54.3962	54.7204	54.6933	54.6033	0.0612985
	27.7167	54.3888	54.7132	54.6776	54.5932	0.0616287
	27.7333	54.3826	54.708	54.663	54.5845	0.0624828
	27.75	54.3765	54.7033	54.6487	54.5762	0.0637828
	27.7667	54.3686	54.6987	54.6346	54.5673	0.0657003
	27.7833	54.3598	54.6946	54.6208	54.5584	0.068164
	27.8	54.3512	54.69	54.6064	54.5492	0.070817
	27.8167	54.3447	54.6855	54.594	54.5414	0.0729322
	27.8333	54.3393	54.6815	54.5826	54.5345	0.0749749
	27.85	54.336	54.6781	54.5723	54.5288	0.076778
	27.8667	54.3337	54.6742	54.5622	54.5233	0.0783167
	27.8833	54.3314	54.6703	54.5505	54.5174	0.0804361
	27.9	54.3292	54.6674	54.5382	54.5116	0.0833449
	27.9167	54.328	54.6646	54.5253	54.506	0.0865365
	27.9333	54.3268	54.6618	54.5126	54.5004	0.0898426
	27.95	54.3276	54.6594	54.501	54.496	0.0929442
	27.9667	54.3284	54.6571	54.4905	54.492	0.0957934
	27.9833	54.3282	54.6554	54.4792	54.4876	0.0993509
	28	54.33	54.6545	54.4691	54.4845	0.102896
	28.0167	54.3307	54.6542	54.4583	54.481	0.107144
	28.0333	54.3334	54.6538	54.4476	54.4783	0.111267
	28.05	54.338	54.6535	54.438	54.4765	0.114913
	28.0667	54.3405	54.6532	54.4295	54.4744	0.118331
	28.0833	54.344	54.6519	54.4219	54.4726	0.120825
	28.1	54.3464	54.6516	54.4154	54.4711	0.123477
	28.1167	54.3468	54.6518	54.4115	54.47	0.125296
	28.1333	54.3482	54.6529	54.4068	54.4693	0.127921
	28.15	54.3496	54.656	54.4031	54.4696	0.131104
	28.1667	54.351	54.6585	54.4003	54.4699	0.133607
	28.1833	54.3552	54.6611	54.3976	54.4713	0.135942
	28.2	54.3614	54.6645	54.3974	54.4744	0.13748
	28.2167	54.3674	54.6684	54.3964	54.4774	0.139656
	28.2333	54.3762	54.6733	54.3955	54.4816	0.142198
	28.25	54.3858	54.6781	54.3945	54.4861	0.144704
	28.2667	54.3952	54.6828	54.3927	54.4902	0.147616
	28.2833	54.4063	54.6865	54.3935	54.4955	0.148744
	28.3	54.4163	54.6907	54.3943	54.5004	0.150175
	28.3167	54.4261	54.6968	54.3968	54.5066	0.151789
	28.3333	54.4366	54.7019	54.4001	54.5128	0.152478
	28.35	54.4469	54.7088	54.4033	54.5197	0.154177
	28.3667	54.459	54.7152	54.4074	54.5272	0.15517
	28.3833	54.4718	54.7205	54.4113	54.5346	0.155666
	28.4	54.4854	54.7263	54.4161	54.5426	0.155997
	28.4167	54.4996	54.7316	54.4224	54.5512	0.155268
	28.4333	54.5127	54.7372	54.4304	54.5601	0.154022
	28.45	54.5264	54.7438	54.4391	54.5698	0.152888
	28.4667	54.5409	54.7504	54.4485	54.5799	0.151375
	28.4833	54.5551	54.7563	54.4585	54.59	0.14925
	28.5	54.571	54.7623	54.4684	54.6005	0.147172
	28.5167	54.5865	54.7676	54.479	54.611	0.144507
	28.5333	54.6018	54.7735	54.4911	54.6221	0.141305
	28.55	54.6178	54.7797	54.5039	54.6338	0.137991
	28.5667	54.6324	54.7859	54.5173	54.6452	0.134351
	28.5833	54.6468	54.7921	54.5323	54.657	0.129933
	28.6	54.6598	54.7982	54.5469	54.6683	0.125625
	28.6167	54.6736	54.8042	54.5614	54.6797	0.121419
	28.6333	54.6881	54.8096	54.5764	54.6914	0.116614
	28.65	54.7022	54.815	54.5903	54.7025	0.112349
	28.6667	54.7172	54.8199	54.604	54.7137	0.107942
	28.6833	54.7298	54.8242	54.6183	54.7241	0.102959
	28.7	54.7422	54.8289	54.6332	54.7348	0.0979084
	28.7167	54.7534	54.8332	54.6495	54.7454	0.0918354
	28.7333	54.7643	54.8383	54.6656	54.7561	0.086374
	28.75	54.777	54.8439	54.6814	54.7674	0.0812921
	28.7667	54.7913	54.8489	54.6978	54.7793	0.0756425
	28.7833	54.8064	54.8529	54.7121	54.7905	0.0705436
	28.8	54.8212	54.8559	54.7271	54.8014	0.0646711
	28.8167	54.8356	54.8574	54.7409	54.8113	0.0586744
	28.8333	54.8469	54.8579	54.7527	54.8192	0.0531986
	28.85	54.8569	54.8589	54.7652	54.827	0.0476495
	28.8667	54.8657	54.8589	54.7774	54.834	0.0417628
	28.8833	54.8724	54.8589	54.7894	54.8403	0.035963
	28.9	54.8799	54.8585	54.8003	54.8463	0.0306479
	28.9167	54.8873	54.8575	54.8093	54.8514	0.0262497
	28.9333	54.8936	54.8556	54.8172	54.8555	0.0221241
	28.95	54.8987	54.8528	54.825	54.8588	0.0180362
	28.9667	54.9018	54.8495	54.8327	54.8613	0.0143946
	28.9833	54.9028	54.8458	54.8411	54.8632	0.0116597
	29	54.9028	54.8416	54.8484	54.8643	0.0116303
	29.0167	54.899	54.837	54.8548	54.8636	0.0135231
	29.0333	54.8932	54.8325	54.8601	54.8619	0.0165073
	29.05	54.8866	54.827	54.8645	54.8594	0.0203082
	29.0667	54.8791	54.8212	54.8679	54.8561	0.0243039
	29.0833	54.8738	54.8149	54.8704	54.853	0.0284114
	29.1	54.8685	54.8077	54.8729	54.8497	0.0330425
	29.1167	54.8624	54.8001	54.8745	54.8457	0.0374786
	29.1333	54.8554	54.7926	54.8752	54.8411	0.0414674
	29.15	54.8477	54.7857	54.8758	54.8364	0.0451891
	29.1667	54.8391	54.7778	54.8756	54.8309	0.0489482
	29.1833	54.8307	54.7696	54.8737	54.8247	0.052083
	29.2	54.8225	54.7605	54.8719	54.8183	0.0556818
	29.2167	54.8125	54.7506	54.8683	54.8105	0.0588773
	29.2333	54.8008	54.7407	54.864	54.8018	0.0616356
	29.25	54.7863	54.7305	54.8589	54.7919	0.0642154
	29.2667	54.7702	54.7208	54.853	54.7813	0.0661637
	29.2833	54.7553	54.7113	54.8455	54.7707	0.0672717
	29.3	54.7398	54.7018	54.8373	54.7596	0.067999
	29.3167	54.7255	54.6929	54.8293	54.7492	0.0685202
	29.3333	54.7115	54.6841	54.8196	54.7384	0.0682139
	29.35	54.6969	54.6754	54.8102	54.7275	0.067983
	29.3667	54.6826	54.6663	54.8001	54.7163	0.0675999
	29.3833	54.6675	54.6563	54.7884	54.7041	0.066886
	29.4	54.6518	54.6455	54.7761	54.6911	0.0662848
	29.4167	54.6353	54.6348	54.7632	54.6778	0.0653473
	29.4333	54.6202	54.6252	54.7488	54.6647	0.0631268
	29.45	54.6064	54.6156	54.7338	54.6519	0.0605212
	29.4667	54.5919	54.6066	54.7182	54.6389	0.0573969
	29.4833	54.5778	54.5973	54.7011	54.6254	0.0537336
	29.5	54.5619	54.588	54.6836	54.6112	0.0498655
	29.5167	54.5425	54.5793	54.6655	54.5958	0.0457519
	29.5333	54.5245	54.5707	54.6477	54.5809	0.0418189
	29.55	54.5058	54.5617	54.6311	54.5662	0.0388378
	29.5667	54.4885	54.5523	54.6156	54.5521	0.0366174
	29.5833	54.4734	54.543	54.6013	54.5392	0.0348059
	29.6	54.4568	54.5342	54.5864	54.5258	0.0328147
	29.6167	54.4404	54.5265	54.5717	54.5129	0.0307913
	29.6333	54.4235	54.5189	54.5573	54.4999	0.0292554
	29.65	54.4059	54.5114	54.5432	54.4868	0.0282681
	29.6667	54.3896	54.5035	54.5311	54.4747	0.028172
	29.6833	54.3737	54.4951	54.52	54.4629	0.0285986
	29.7	54.3581	54.4864	54.5082	54.4509	0.0289337
	29.7167	54.3428	54.4782	54.4967	54.4392	0.0293371
	29.7333	54.3278	54.4706	54.4845	54.4276	0.0296552
	29.75	54.3131	54.4631	54.4725	54.4162	0.0301582
	29.7667	54.2996	54.4561	54.4617	54.4058	0.0307812
	29.7833	54.2864	54.4492	54.451	54.3955	0.0315128
	29.8	54.2744	54.4419	54.4405	54.3856	0.0320988
	29.8167	54.2656	54.4351	54.4293	54.3767	0.0321977
	29.8333	54.255	54.4294	54.4192	54.3679	0.0329674
	29.85	54.2456	54.4251	54.4101	54.3603	0.0339349
	29.8667	54.2355	54.4213	54.402	54.3529	0.0352619
	29.8833	54.2235	54.4181	54.395	54.3455	0.0370654
	29.9	54.2148	54.4149	54.3889	54.3395	0.0382841
	29.9167	54.2071	54.4108	54.383	54.3336	0.0390736
	29.9333	54.2035	54.4062	54.3779	54.3292	0.0389403
	29.95	54.201	54.4017	54.3739	54.3255	0.0385416
	29.9667	54.1985	54.3972	54.3699	54.3219	0.0381397
	29.9833	54.1971	54.3938	54.3668	54.3192	0.0377342
	30	54.1957	54.3922	54.3647	54.3176	0.0377634
	30.0167	54.1963	54.3912	53.1756	53.921	0.612966
	30.0333	54.1988	54.3906	53.1756	53.9217	0.612757
	30.05	54.2023	54.3901	53.1756	53.9226	0.612575
	30.0667	54.2056	54.3895	53.1756	53.9236	0.612395
	30.0833	54.2079	54.3894	53.1756	53.9243	0.612419
	30.1	54.2102	54.3898	53.1841	53.928	0.608329
	30.1167	54.2133	54.3902	53.1976	53.9337	0.601762
	30.1333	54.2174	54.3911	53.2142	53.9409	0.593865
	30.15	54.2224	54.3925	53.2328	53.9492	0.585151
	30.1667	54.2273	54.3943	53.2478	53.9565	0.578556
	30.1833	54.2331	54.397	53.2645	53.9649	0.571507
	30.2	54.2378	54.4007	53.2827	53.9737	0.564182
	30.2167	54.2433	54.4053	53.306	53.9849	0.554706
	30.2333	54.2497	54.4103	53.3259	53.9953	0.547153
	30.25	54.256	54.4149	53.3432	54.0047	0.540699
	30.2667	54.264	54.4198	53.3617	54.0152	0.53389
	30.2833	54.271	54.4242	53.3749	54.0234	0.529515
	30.3	54.2778	54.4295	53.3924	54.0333	0.523333
	30.3167	54.2845	54.4363	53.411	54.0439	0.517303
	30.3333	54.2901	54.4429	53.4278	54.0536	0.512158
	30.35	54.2975	54.4505	53.4455	54.0645	0.506977
	30.3667	54.3057	54.458	53.4642	54.076	0.501322
	30.3833	54.3138	54.4654	53.4836	54.0876	0.495224
	30.4	54.3237	54.4733	53.5014	54.0995	0.490204
	30.4167	54.3334	54.4815	53.5201	54.1117	0.484967
	30.4333	54.3438	54.4902	53.5393	54.1245	0.479633
	30.45	54.356	54.4993	53.5592	54.1382	0.474257
	30.4667	54.3689	54.5083	53.5816	54.1529	0.467559
	30.4833	54.3816	54.5177	53.6043	54.1679	0.460876
	30.5	54.396	54.527	53.6274	54.1835	0.45399
	30.5167	54.4101	54.5357	53.649	54.1983	0.447576
	30.5333	54.423	54.5434	53.6692	54.2118	0.441308
	30.55	54.4375	54.5509	53.69	54.2261	0.434778
	30.5667	54.4508	54.5594	53.7078	54.2393	0.430154
	30.5833	54.4658	54.5683	53.7279	54.254	0.424586
	30.6	54.4834	54.5775	53.7519	54.2709	0.417342
	30.6167	54.5007	54.5857	53.7762	54.2875	0.409427
	30.6333	54.5176	54.5929	53.8039	54.3048	0.399252
	30.65	54.5342	54.5995	53.8317	54.3218	0.388746
	30.6667	54.5485	54.6065	53.8581	54.3377	0.379099
	30.6833	54.5636	54.6134	53.8847	54.3539	0.369356
	30.7	54.5812	54.6198	53.91	54.3703	0.360084
	30.7167	54.5976	54.6261	53.9355	54.3864	0.350629
	30.7333	54.6136	54.6318	53.9598	54.4017	0.341504
	30.75	54.6282	54.6385	53.9845	54.417	0.332637
	30.7667	54.6397	54.6436	54.0093	54.4309	0.322808
	30.7833	54.6509	54.6482	54.0331	54.4441	0.313275
	30.8	54.6638	54.6523	54.0572	54.4578	0.303415
	30.8167	54.6765	54.6549	54.0829	54.4714	0.292056
	30.8333	54.6899	54.658	54.1101	54.486	0.280195
	30.85	54.7031	54.6605	54.1374	54.5003	0.268012
	30.8667	54.7179	54.6625	54.1649	54.5151	0.255603
	30.8833	54.7315	54.6635	54.1913	54.5288	0.243247
	30.9	54.7439	54.664	54.2155	54.5411	0.231759
	30.9167	54.7549	54.6645	54.2388	54.5527	0.220702
	30.9333	54.7608	54.665	54.2624	54.5628	0.209249
	30.95	54.7676	54.6655	54.2852	54.5728	0.198292
	30.9667	54.7733	54.666	54.3083	54.5825	0.18713
	30.9833	54.7778	54.6655	54.3317	54.5917	0.175346
	31	54.7823	54.6641	54.3555	54.6007	0.162991
	31.0167	54.7848	54.6618	54.3785	54.6083	0.150547
	31.0333	54.7862	54.659	54.4018	54.6157	0.137708
	31.05	54.7877	54.6562	54.4265	54.6235	0.124239
	31.0667	54.7871	54.6549	54.4505	54.6309	0.111731
	31.0833	54.7866	54.6537	54.4748	54.6383	0.0991476
	31.1	54.786	54.6519	54.4983	54.6454	0.0868723
	31.1167	54.7845	54.6493	54.5211	54.6516	0.074677
	31.1333	54.783	54.6433	54.5432	54.6565	0.0619367
	31.15	54.7806	54.6359	54.5636	54.66	0.0501737
	31.1667	54.7782	54.6272	54.5834	54.6629	0.0398275
	31.1833	54.7738	54.6186	54.6016	54.6647	0.0326314
	31.2	54.7677	54.611	54.6193	54.666	0.0296432
	31.2167	54.7597	54.603	54.6375	54.6667	0.0318977
	31.2333	54.7499	54.5951	54.6552	54.6667	0.0384615
	31.25	54.7413	54.5859	54.6724	54.6665	0.0483607
	31.2667	54.7328	54.5758	54.6891	54.6659	0.0598964
	31.2833	54.7246	54.5667	54.7044	54.6652	0.0709686
	31.3	54.7146	54.5573	54.7183	54.6634	0.0818912
	31.3167	54.7037	54.5479	54.73	54.6605	0.091908
	31.3333	54.6931	54.5382	54.7395	54.6569	0.10122
	31.35	54.6817	54.5276	54.7488	54.6527	0.110921
	31.3667	54.6715	54.5176	54.756	54.6484	0.119415
	31.3833	54.6606	54.5082	54.7631	54.644	0.127562
	31.4	54.6499	54.4988	54.77	54.6396	0.135612
	31.4167	54.6394	54.4901	54.7758	54.6351	0.142888
	31.4333	54.6282	54.4809	54.7815	54.6302	0.150308
	31.45	54.6171	54.4719	54.7862	54.6251	0.157204
	31.4667	54.6074	54.4615	54.7891	54.6193	0.163851
	31.4833	54.5978	54.4498	54.7919	54.6132	0.171125
	31.5	54.5874	54.4382	54.7947	54.6068	0.178317
	31.5167	54.5772	54.4268	54.7965	54.6002	0.185002
	31.5333	54.5662	54.4164	54.7983	54.5936	0.19116
	31.55	54.5573	54.406	54.7976	54.587	0.195987
	31.5667	54.5506	54.3949	54.7945	54.58	0.199989
	31.5833	54.5421	54.3834	54.7914	54.5723	0.204221
	31.6	54.5338	54.3719	54.7876	54.5645	0.208023
	31.6167	54.5246	54.3616	54.7823	54.5562	0.210538
	31.6333	54.5156	54.3523	54.7779	54.5486	0.212992
	31.65	54.5097	54.3426	54.7728	54.5417	0.215257
	31.6667	54.503	54.3335	54.767	54.5345	0.216904
	31.6833	54.4954	54.325	54.7621	54.5275	0.218736
	31.7	54.488	54.3166	54.7557	54.5201	0.21979
	31.7167	54.4798	54.3091	54.7488	54.5126	0.220016
	31.7333	54.4727	54.3018	54.7412	54.5052	0.219881
	31.75	54.4667	54.2936	54.7329	54.4977	0.219864
	31.7667	54.4599	54.2854	54.7249	54.4901	0.219899
	31.7833	54.4532	54.2769	54.7155	54.4819	0.219466
	31.8	54.4466	54.2685	54.7056	54.4736	0.218726
	31.8167	54.4392	54.2611	54.696	54.4654	0.217578
	31.8333	54.432	54.2537	54.6857	54.4571	0.216133
	31.85	54.4249	54.2465	54.6757	54.449	0.214752
	31.8667	54.417	54.2397	54.6652	54.4406	0.212831
	31.8833	54.4082	54.2336	54.6534	54.4317	0.210027
	31.9	54.3997	54.2289	54.6404	54.423	0.205862
	31.9167	54.3913	54.2257	54.6269	54.4146	0.200723
	31.9333	54.384	54.223	54.6144	54.4071	0.195821
	31.95	54.3788	54.2208	54.6021	54.4006	0.190775
	31.9667	54.3747	54.2186	54.5908	54.3947	0.186191
	31.9833	54.3716	54.2164	54.5797	54.3892	0.181697
	32	54.3705	54.2143	54.5673	54.384	0.176572
	32.0167	54.3705	54.2122	54.5545	54.3791	0.171197
	32.0333	54.3714	54.2101	54.5419	54.3745	0.16594
	32.05	54.3733	54.208	54.5296	54.3703	0.160802
	32.0667	54.3743	54.2074	54.5189	54.3668	0.155767
	32.0833	54.3752	54.2067	54.509	54.3637	0.151185
	32.1	54.377	54.2066	54.4994	54.361	0.146465
	32.1167	54.3788	54.2069	54.4899	54.3586	0.141603
	32.1333	54.3816	54.2068	54.4792	54.3558	0.136407
	32.15	54.3852	54.2076	54.4694	54.354	0.131199
	32.1667	54.3897	54.2089	54.4597	54.3528	0.125881
	32.1833	54.3951	54.2092	54.4496	54.3513	0.120854
	32.2	54.4004	54.209	54.4402	54.3499	0.116534
	32.2167	54.4076	54.2084	54.4311	54.349	0.112638
	32.2333	54.4146	54.2073	54.4228	54.3482	0.109447
	32.25	54.4214	54.2071	54.4153	54.3479	0.106219
	32.2667	54.4301	54.2079	54.4079	54.3486	0.102717
	32.2833	54.4376	54.2101	54.4	54.3493	0.0982871
	32.3	54.446	54.2128	54.3922	54.3503	0.0938406
	32.3167	54.4552	54.2159	54.3852	54.3521	0.0897048
	32.3333	54.4632	54.2195	54.379	54.3539	0.0857524
	32.35	54.4731	54.2226	54.3735	54.3564	0.0826529
	32.3667	54.4827	54.2261	54.3681	54.359	0.0795181
	32.3833	54.4941	54.2305	54.3635	54.3627	0.0765668
	32.4	54.5072	54.2348	54.3589	54.367	0.0740721
	32.4167	54.5191	54.2396	54.3537	54.3708	0.0713192
	32.4333	54.5327	54.2454	54.3493	54.3758	0.0689292
	32.45	54.545	54.2515	54.3443	54.3803	0.0664229
	32.4667	54.5571	54.2581	54.34	54.3851	0.064355
	32.4833	54.57	54.2651	54.3376	54.3909	0.0631314
	32.5	54.5826	54.2726	54.3353	54.3968	0.06213
	32.5167	54.5969	54.2794	54.3337	54.4033	0.0621203
	32.5333	54.611	54.2867	54.332	54.4099	0.062317
	32.55	54.6258	54.2939	54.3304	54.4167	0.0630556
	32.5667	54.6393	54.3006	54.3295	54.4231	0.064052
	32.5833	54.6534	54.3077	54.3292	54.4301	0.0653636
	32.6	54.6683	54.3147	54.3295	54.4375	0.0670398
	32.6167	54.6838	54.3221	54.3298	54.4453	0.0689804
	32.6333	54.6991	54.3299	54.3308	54.4533	0.0709585
	32.65	54.713	54.3377	54.3317	54.4608	0.0728708
	32.6667	54.7267	54.3458	54.3333	54.4686	0.0747758
	32.6833	54.7392	54.3539	54.336	54.4764	0.0763911
	32.7	54.7514	54.3619	54.3394	54.4842	0.077943
	32.7167	54.7624	54.3708	54.3439	54.4924	0.0790929
	32.7333	54.7731	54.3796	54.349	54.5006	0.0801465
	32.75	54.7827	54.3868	54.3547	54.5081	0.0808869
	32.7667	54.792	54.394	54.3602	54.5154	0.0816128
	32.7833	54.8012	54.4011	54.3663	54.5229	0.0822011
	32.8	54.8081	54.4082	54.3729	54.5297	0.0822743
	32.8167	54.815	54.4161	54.3788	54.5366	0.0824816
	32.8333	54.8217	54.424	54.3853	54.5436	0.0825623
	32.85	54.8273	54.4312	54.3922	54.5502	0.0823118
	32.8667	54.8318	54.438	54.3991	54.5563	0.0818706
	32.8833	54.8372	54.4437	54.4064	54.5624	0.0814687
	32.9	54.8415	54.4493	54.4143	54.5684	0.0807632
	32.9167	54.8457	54.4544	54.422	54.5741	0.0800713
	32.9333	54.8488	54.4595	54.4303	54.5795	0.0791001
	32.95	54.849	54.465	54.439	54.5843	0.0774921
	32.9667	54.8481	54.4689	54.4476	54.5882	0.0757817
	32.9833	54.8464	54.4719	54.4567	54.5917	0.0739217
	33	54.8446	54.4738	54.4656	54.5947	0.0722639
	33.0167	54.841	54.4753	54.4751	54.5971	0.0703987
	33.0333	54.8364	54.4768	54.4844	54.5992	0.068591
	33.05	54.83	54.4782	54.493	54.6004	0.0666946
	33.0667	54.8227	54.4801	54.502	54.6016	0.0647706
	33.0833	54.8156	54.482	54.5109	54.6028	0.0631148
	33.1	54.8077	54.4833	54.5197	54.6036	0.061673
	33.1167	54.799	54.4842	54.529	54.6041	0.060555
	33.1333	54.7894	54.4837	54.5376	54.6036	0.0600331
	33.15	54.779	54.4827	54.5454	54.6024	0.05987
	33.1667	54.7678	54.4821	54.5532	54.601	0.0598248
	33.1833	54.7559	54.4821	54.5602	54.5994	0.0597257
	33.2	54.7443	54.4825	54.5672	54.598	0.0597889
	33.2167	54.7328	54.4825	54.5741	54.5965	0.0603873
	33.2333	54.7207	54.4815	54.5808	54.5943	0.0616315
	33.25	54.7087	54.4791	54.587	54.5916	0.0636704
	33.2667	54.6961	54.4757	54.5924	54.5881	0.066152
	33.2833	54.6818	54.4724	54.5972	54.5838	0.068503
	33.3	54.6658	54.4687	54.6008	54.5784	0.0707043
	33.3167	54.6472	54.4645	54.6049	54.5722	0.0734621
[truncated: 1,601 more rows]
